# Supplementary material for: Expression of Vitis amurensis NAC26 in Arabidopsis enhances drought tolerance by modulating jasmonic acid synthesis
Source: J Exp Bot. 2016 May 7;67(9):2829–45. doi: 10.1093/jxb/erw122 (PMC4861026; doi:10.1093/jxb/erw122)
Supplement: Supplementary Data [file supp_erw122_supplementary_table_S3.xls]

## Sheet: Ratioresult
Transcript ID (Array Design)	ProbeSetID	Gene Title	Gene Symbol	OE0d vs WT0d Ratio	OE5d vs WT5d Ratio	OE5d vs OE0d Ratio	WT5d vs WT0d Ratio	Target Description	GeneChip Array	Sequence Type	Sequence Source	Representative Public ID	Archival UniGene Cluster	UniGene ID	Genome Version	Alignments	Chromosomal Location	Unigene Cluster Type	Ensembl	Entrez Gene	SwissProt	EC	OMIM	RefSeq Protein ID	RefSeq Transcript ID	FlyBase	AGI	WormBase	MGI Name	RGD Name	SGD accession number	Gene Ontology Biological Process	Gene Ontology Cellular Component	Gene Ontology Molecular Function	Pathway	InterPro	Trans Membrane	QTL	Annotation Description	Annotation Transcript Cluster	Transcript Assignments	Annotation Notes
At1g29395	259789_at	COR414-TM1	COR414-TM1	2.6095	2.8214	3.9837	3.6845	Expressed protein ; supported by full-length cDNA: Ceres: 30602.	Arabidopsis ATH1-121501 Genome Array	Exemplar sequence	Affymetrix Proprietary Database	At1g29395	---	At.24800	November 2010 (TAIR tair10) /// June 2009 (TAIR 9)	Chr1:10288344-10289539 (-) // 100.0 //	---	full length	AT1G29395	839815	Q94AL8	---	---	NP_564328	NM_102679	---	AT1G29395	---	---	---	---	0009269 // response to desiccation // inferred from reviewed computational analysis /// 0009409 // response to cold // inferred from reviewed computational analysis /// 0009414 // response to water deprivation // inferred from reviewed computational analysis /// 0009631 // cold acclimation // inferred from expression pattern /// 0009631 // cold acclimation // inferred from mutant phenotype /// 00…	0009507 // chloroplast // inferred from direct assay /// 0009535 // chloroplast thylakoid membrane // inferred from direct assay /// 0009535 // chloroplast thylakoid membrane // inferred from sequence or structural similarity /// 0009941 // chloroplast envelope // inferred from direct assay /// 0031357 // integral to chloroplast inner membrane // inferred from direct assay	---	---	IPR008892 // Cold acclimation WCOR413 // 5.8E-83	---	---	This probe set was annotated using the Matching Probes based pipeline to a Entrez Gene identifier using 5 transcripts. // false // Matching Probes // A	"AK118801(11),AT1G29395.1(11),AY045942(11),AY133821(11),NM_102679(11)"	"AK118801 // Arabidopsis thaliana At1g29395 mRNA for unknown protein, complete cds, clone: RAFL21-13-L10. // gb // 11 // --- /// AT1G29395.1 // cdna:known chromosome:TAIR10:1:10288197:10289621:-1 gene:AT1G29395 transcript:AT1G29395.1 // ensembl // 11 // --- /// AY045942 // Arabidopsis thaliana unknown protein (At1g29395) mRNA, complete cds. // gb // 11 // --- /// AY133821 // Arabidopsis thaliana …	FGENESH00000009342 // ensembl // 4 // Cross Hyb Matching Probes /// At1g29395 // tigr // 8 // Cross Hyb Matching Probes
At2g42540	263497_at	COR15A (COLD-REGULATED 15A)	COR15A	2.8031	4.1242	2.9434	2.0005	cold-regulated protein cor15a precursor ; supported by cDNA: gi_14532457_gb_AY039853.1_	Arabidopsis ATH1-121501 Genome Array	Exemplar sequence	Affymetrix Proprietary Database	At2g42540	---	At.20845	November 2010 (TAIR tair10) /// June 2009 (TAIR 9)	Chr2:17711240-17711966 (-) // 100.0 //	---	full length	AT2G42540	818854	F4IP47 /// F4IP48 /// Q42512 /// Q9FPI5	---	---	NP_001189733 /// NP_181782 /// NP_850371	NM_001202804 /// NM_129815 /// NM_180040	---	AT2G42540	---	---	---	---	"0000165 // MAPK cascade // inferred from reviewed computational analysis /// 0006355 // regulation of transcription, DNA-dependent // inferred from reviewed computational analysis /// 0006612 // protein targeting to membrane // inferred from reviewed computational analysis /// 0006970 // response to osmotic stress // inferred from genetic interaction /// 0009409 // response to cold // inferred f…	0009507 // chloroplast // inferred from direct assay /// 0009570 // chloroplast stroma // inferred from direct assay /// 0009941 // chloroplast envelope // inferred from direct assay	---	---	---	---	---	This probe set was annotated using the Matching Probes based pipeline to a Entrez Gene identifier using 9 transcripts. // false // Matching Probes // A	"AT2G42540.1(11),AT2G42540.2(11),AT2G42540.3(9),AY039853(11),AY057640(11),AY113048(11),NM_001202804(9),NM_129815(11),NM_180040(11)"	"At2g42540 // 68415.t04826 cold-responsive protein / cold-regulated protein (cor15a) identical to cold-regulated protein cor15a [Arabidopsis thaliana] GI:507149; contains Pfam profile PF02987: Late embryogenesis abundant protein // tigr // 11 // --- /// AT2G42540.1 // cdna:known chromosome:TAIR10:2:17711032:17712330:-1 gene:AT2G42540 transcript:AT2G42540.1 // ensembl // 11 // --- /// AT2G42540.2 …	AF325007 // gb // 4 // Cross Hyb Matching Probes /// BX819271 // gb_htc // 2 // Cross Hyb Matching Probes
At3g28007	257271_at	---	---	2.0235	2.1371	2.9578	2.8005	Expressed protein ; supported by full-length cDNA: Ceres: 22745.	Arabidopsis ATH1-121501 Genome Array	Exemplar sequence	Affymetrix Proprietary Database	At3g28007	---	At.26264	November 2010 (TAIR tair10) /// June 2009 (TAIR 9)	Chr3:10408242-10409633 (-) // 100.0 //	---	full length	AT3G28007	822424	Q944M5	---	---	NP_566829	NM_113718	---	AT3G28007	---	---	---	---	0006810 // transport // inferred from electronic annotation /// 0008643 // carbohydrate transport // inferred from electronic annotation	0005886 // plasma membrane // inferred from electronic annotation /// 0005887 // integral to plasma membrane // inferred from sequence or structural similarity /// 0016020 // membrane // inferred from sequence or structural similarity /// 0016020 // membrane // inferred from electronic annotation /// 0016021 // integral to membrane // inferred from electronic annotation	0051119 // sugar transmembrane transporter activity // inferred from sequence or structural similarity	---	IPR004316 // SWEET sugar transporter // 7.7E-20 /// IPR004316 // SWEET sugar transporter // 1.2E-24	---	---	This probe set was annotated using the Matching Probes based pipeline to a Entrez Gene identifier using 4 transcripts. // false // Matching Probes // A	"AF428275(11),AT3G28007.1(11),BT002215(11),NM_113718(11)"	"AF428275 // Arabidopsis thaliana unknown protein mRNA, complete cds. // gb // 11 // --- /// At3g28007 // 68416.t03173 nodulin MtN3 family protein contains Pfam PF03083 MtN3/saliva family; similar to LIM7 GI:431154 (induced in meiotic prophase in lily microsporocytes) from [Lilium longiflorum] // tigr // 10 // --- /// AT3G28007.1 // cdna:known chromosome:TAIR10:3:10408092:10409745:-1 gene:AT3G280…	AK118293 // gb // 4 // Cross Hyb Matching Probes
At3g50970	252102_at	LTI30 (LOW TEMPERATURE-INDUCED 30)	LTI30	2.0061	2.1168	2.7827	2.6372	dehydrin Xero2 ; supported by cDNA: gi_15809983_gb_AY054260.1_	Arabidopsis ATH1-121501 Genome Array	Exemplar sequence	Affymetrix Proprietary Database	At3g50970	---	At.5388	November 2010 (TAIR tair10) /// June 2009 (TAIR 9)	Chr3:18940824-18941406 (+) // 100.0 //	---	full length	AT3G50970	824261	P42758 /// Q8H7A5	---	---	NP_190666	NM_114957	---	AT3G50970	---	---	---	---	0006950 // response to stress // inferred from electronic annotation /// 0006950 // response to stress // inferred from sequence or structural similarity /// 0009409 // response to cold // inferred from expression pattern /// 0009409 // response to cold // inferred from reviewed computational analysis /// 0009414 // response to water deprivation // inferred from expression pattern /// 0009414 // …	0016020 // membrane // inferred from direct assay	---	---	IPR000167 // Dehydrin // 1.5E-57	---	---	This probe set was annotated using the Matching Probes based pipeline to a Entrez Gene identifier using 4 transcripts. // false // Matching Probes // A	"AT3G50970.1(11),AY054260(11),AY132003(11),NM_114957(11)"	"At3g50970 // 68416.t05192 dehydrin xero2 (XERO2) / low-temperature-induced protein LTI30 (LTI30) identical to dehydrin Xero 2 (Low-temperature-induced protein LTI30) [Arabidopsis thaliana] SWISS-PROT:P42758 // tigr // 11 // --- /// AT3G50970.1 // cdna:known chromosome:TAIR10:3:18940777:18941554:1 gene:AT3G50970 transcript:AT3G50970.1 // ensembl // 11 // --- /// AY054260 // Arabidopsis thaliana A…	---
At4g30660	253581_at	---	---	2.0885	2.3128	2.2749	2.0543	" stress responsive protein homolog low temperature and salt responsive protein LTI6A - Arabidopsis thaliana,PID:g4039153 "	Arabidopsis ATH1-121501 Genome Array	Exemplar sequence	Affymetrix Proprietary Database	At4g30660	---	At.65434	November 2010 (TAIR tair10) /// June 2009 (TAIR 9)	Chr4:14955469-14955944 (+) // 100.0 //	---	full length	AT4G30660	829189	B9DGR8 /// Q8GWH0 /// Q9SUI0	---	---	NP_001154278 /// NP_194795	NM_001160806 /// NM_119212	---	AT4G30660	---	---	---	---	0006333 // chromatin assembly or disassembly // inferred from reviewed computational analysis /// 0009409 // response to cold // inferred from sequence or structural similarity /// 0042538 // hyperosmotic salinity response // inferred from sequence or structural similarity /// 0042631 // cellular response to water deprivation // inferred from reviewed computational analysis	0016020 // membrane // inferred from electronic annotation /// 0016021 // integral to membrane // inferred from electronic annotation	---	---	IPR000612 // Proteolipid membrane potential modulator // 4.6E-18	---	---	This probe set was annotated using the Matching Probes based pipeline to a Entrez Gene identifier using 5 transcripts. // false // Matching Probes // A	"AT4G30660.1(11),AT4G30660.2(11),BT029529(11),NM_001160806(11),NM_119212(11)"	"AK118854 // Arabidopsis thaliana At4g30660 mRNA for putative stress responsive protein, complete cds, clone: RAFL21-18-D18. // gb // 10 // --- /// AK317256 // Arabidopsis thaliana AT4G30660 mRNA, complete cds, clone: RAFL22-07-J21. // gb // 10 // --- /// At4g30660 // 68417.t04033 hydrophobic protein, putative / low temperature and salt responsive protein, putative similar to SP|Q9ZNQ7 Hydrophobi…	BX841590 // gb_htc // 5 // Cross Hyb Matching Probes
At1g01010	261585_at	ANAC001 (Arabidopsis NAC domain containing protein 1); transcription factor	ANAC001	ns	ns	ns	2.3488	" NAC domain protein, putative similar to NAC domain protein NAM GB: AAD17313 GI:4325282 from [Arabidopsis thaliana]; supported by cDNA: gi_16612276_gb_AF439834.1_AF439834 "	Arabidopsis ATH1-121501 Genome Array	Exemplar sequence	Affymetrix Proprietary Database	At1g01010	---	At.26626	November 2010 (TAIR tair10) /// June 2009 (TAIR 9)	Chr1:3759-5630 (+) // 100.0 //	---	full length	AT1G01010	839580	Q0WV96	---	---	NP_171609	NM_099983	---	AT1G01010	---	---	---	---	"0006351 // transcription, DNA-dependent // inferred from electronic annotation /// 0006355 // regulation of transcription, DNA-dependent // inferred from electronic annotation /// 0006888 // ER to Golgi vesicle-mediated transport // inferred from reviewed computational analysis /// 0007275 // multicellular organismal development // inferred from sequence or structural similarity /// 0043090 // a…	0005634 // nucleus // inferred from electronic annotation	0003677 // DNA binding // inferred from electronic annotation /// 0003700 // sequence-specific DNA binding transcription factor activity // inferred from sequence or structural similarity	---	IPR003441 // No apical meristem (NAM) protein // 2.2E-40	---	---	This probe set was annotated using the Matching Probes based pipeline to a Entrez Gene identifier using 4 transcripts. // false // Matching Probes // A	"AF439834(11),AT1G01010.1(11),BT001115(11),NM_099983(11)"	"AF439834 // Arabidopsis thaliana At1g01010/T25K16_1 mRNA, complete cds. // gb // 11 // --- /// AK226863 // Arabidopsis thaliana mRNA for putative NAC domain protein, complete cds, clone: RAFL08-19-M04. // gb // 11 // --- /// At1g01010 // 68414.t00001 no apical meristem (NAM) family protein contains Pfam PF02365: No apical meristem (NAM) domain; similar to NAC domain protein NAM GB: AAD17313 GI:4…	---
At1g01100	261578_at	---	---	ns	ns	ns	0.4115	" acidic ribosomal protein, putative similar to 60S ACIDIC RIBOSOMAL PROTEIN P1 GB:O23095 from [Arabidopsis thaliana];supported by full-length cDNA: Ceres:24367. "	Arabidopsis ATH1-121501 Genome Array	Exemplar sequence	Affymetrix Proprietary Database	At1g01100	---	At.11901	November 2010 (TAIR tair10) /// June 2009 (TAIR 9)	Chr1:50283-50954 (-) // 100.0 //	---	full length	AT1G01100	839410	A8MQK8 /// Q8LCW9	---	---	NP_001077438 /// NP_001077439 /// NP_171618 /// NP_849569	NM_001083969 /// NM_001083970 /// NM_099992 /// NM_179238	---	AT1G01100	---	---	---	---	0006414 // translational elongation // inferred from electronic annotation /// 0006414 // translational elongation // inferred from sequence or structural similarity /// 0009664 // plant-type cell wall organization // inferred from reviewed computational analysis /// 0042545 // cell wall modification // inferred from reviewed computational analysis	0005622 // intracellular // inferred from electronic annotation /// 0005634 // nucleus // inferred from direct assay /// 0005829 // cytosol // inferred from direct assay /// 0005840 // ribosome // inferred from electronic annotation /// 0005840 // ribosome // inferred from sequence or structural similarity /// 0005886 // plasma membrane // inferred from direct assay /// 0022626 // cytosolic ribos…	0003735 // structural constituent of ribosome // inferred from electronic annotation /// 0003735 // structural constituent of ribosome // inferred from sequence or structural similarity	---	IPR001813 // Ribosomal protein 60S // 7.2E-28 /// IPR001813 // Ribosomal protein 60S // 2.1E-19	---	---	This probe set was annotated using the Matching Probes based pipeline to a Entrez Gene identifier using 10 transcripts. // false // Matching Probes // A	"AT1G01100.1(11),AT1G01100.2(11),AT1G01100.3(11),AT1G01100.4(11),AY050975(11),AY091176(11),NM_001083969(11),NM_001083970(11),NM_099992(11),NM_179238(11)"	"At1g01100 // 68414.t00010 60S acidic ribosomal protein P1 (RPP1A) similar to 60S ACIDIC RIBOSOMAL PROTEIN P1 GB:O23095 from [Arabidopsis thaliana] // tigr // 11 // --- /// AT1G01100.1 // cdna:known chromosome:TAIR10:1:50090:51108:-1 gene:AT1G01100 transcript:AT1G01100.1 // ensembl // 11 // --- /// AT1G01100.2 // cdna:known chromosome:TAIR10:1:50075:51199:-1 gene:AT1G01100 transcript:AT1G01100.2 …	BX841793 // gb_htc // 3 // Cross Hyb Matching Probes
At1g01120	261570_at	KCS1 (3-KETOACYL-COA SYNTHASE 1); acyltransferase/ fatty acid elongase	KCS1	ns	ns	0.3493	0.4742	fatty acid elongase 3-ketoacyl-CoA synthase 1 identical to GB:AAC99312 GI:4091810 from [Arabidopsis thaliana]	Arabidopsis ATH1-121501 Genome Array	Exemplar sequence	Affymetrix Proprietary Database	At1g01120	---	At.22667	November 2010 (TAIR tair10) /// June 2009 (TAIR 9)	Chr1:57391-58954 (-) // 100.0 //	---	full length	AT1G01120	839395	B9DHT8 /// Q0WVC3 /// Q9MAM3	---	---	NP_171620	NM_099994	---	AT1G01120	---	---	---	---	0000038 // very long-chain fatty acid metabolic process // inferred from direct assay /// 0000038 // very long-chain fatty acid metabolic process // inferred from reviewed computational analysis /// 0006633 // fatty acid biosynthetic process // inferred from electronic annotation /// 0008152 // metabolic process // inferred from electronic annotation /// 0008610 // lipid biosynthetic process // i…	0005783 // endoplasmic reticulum // inferred from direct assay /// 0016020 // membrane // inferred from electronic annotation /// 0016020 // membrane // inferred from sequence or structural similarity /// 0016021 // integral to membrane // inferred from electronic annotation /// 0022626 // cytosolic ribosome // inferred from direct assay	"0003824 // catalytic activity // inferred from electronic annotation /// 0009922 // fatty acid elongase activity // inferred from direct assay /// 0016740 // transferase activity // inferred from electronic annotation /// 0016746 // transferase activity, transferring acyl groups // inferred from sequence or structural similarity /// 0016746 // transferase activity, transferring acyl groups // in…	---	"IPR012328 // Chalcone/stilbene synthase, C-terminal // 3.5E-5 /// IPR013601 // FAE1/Type III polyketide synthase-like protein // 2.1E-221 /// IPR013747 // 3-Oxoacyl-[acyl-carrier-protein (ACP)] synthase III C-terminal // 5.4E-7"	---	---	This probe set was annotated using the Matching Probes based pipeline to a Entrez Gene identifier using 4 transcripts. // false // Matching Probes // A	"AT1G01120.1(11),AY074285(11),AY096568(11),NM_099994(11)"	"AK226831 // Arabidopsis thaliana mRNA for putative fatty acid elongase 3-ketoacyl-CoA synthase 1, complete cds, clone: RAFL08-10-E13. // gb // 10 // --- /// At1g01120 // 68414.t00012 fatty acid elongase 3-ketoacyl-CoA synthase 1 (KCS1) nearly identical to GB:AAC99312 GI:4091810 from [Arabidopsis thaliana] // tigr // 11 // --- /// AT1G01120.1 // cdna:known chromosome:TAIR10:1:57269:59167:-1 gene:…	AK221191 // gb // 5 // Cross Hyb Matching Probes /// BX817516 // gb_htc // 3 // Cross Hyb Matching Probes
At1g01240	261026_at	---	---	ns	ns	2.2997	2.0595	hypothetical protein predicted by genemark.hmm;supported by full-length cDNA: Ceres:34178.	Arabidopsis ATH1-121501 Genome Array	Exemplar sequence	Affymetrix Proprietary Database	At1g01240	---	At.26834	November 2010 (TAIR tair10) /// June 2009 (TAIR 9)	Chr1:100682-101678 (+) // 100.0 //	---	full length	AT1G01240	839274	Q8LBA7 /// Q9LNJ7	---	---	NP_563623 /// NP_973735 /// NP_973736	NM_100007 /// NM_202006 /// NM_202007	---	AT1G01240	---	---	---	---	---	---	---	---	---	---	---	This probe set was annotated using the Matching Probes based pipeline to a Entrez Gene identifier using 9 transcripts. // false // Matching Probes // A	"AF428444(11),AT1G01240.1(11),AT1G01240.2(11),AT1G01240.3(11),AY056171(11),AY091196(11),NM_100007(11),NM_202006(11),NM_202007(11)"	"AF428444 // Arabidopsis thaliana At1g01240/F6F3_11 mRNA, complete cds. // gb // 11 // --- /// At1g01240 // 68414.t00032 expressed protein // tigr // 11 // --- /// AT1G01240.1 // cdna:known chromosome:TAIR10:1:99922:101834:1 gene:AT1G01240 transcript:AT1G01240.1 // ensembl // 11 // --- /// AT1G01240.2 // cdna:known chromosome:TAIR10:1:100031:101834:1 gene:AT1G01240 transcript:AT1G01240.2 // ensem…	---
At1g01300	261055_at	---	---	ns	ns	ns	0.2925	" chloroplast nucleoid DNA binding protein, putative similar to chloroplast nucleoid DNA binding protein GB:BAA22813 GI:2541876 from [Nicotiana tabacum];supported by full-length cDNA: Ceres:7567. "	Arabidopsis ATH1-121501 Genome Array	Exemplar sequence	Affymetrix Proprietary Database	At1g01300	---	At.22191	November 2010 (TAIR tair10) /// June 2009 (TAIR 9)	Chr1:117064-118522 (+) // 100.0 //	---	full length	AT1G01300	839375	Q0WLZ1 /// Q8L9B9 /// Q9LNJ3	---	---	NP_171637	NM_100012	---	AT1G01300	---	---	---	---	0006508 // proteolysis // inferred from electronic annotation /// 0006508 // proteolysis // inferred from sequence or structural similarity /// 0009664 // plant-type cell wall organization // inferred from reviewed computational analysis /// 0042545 // cell wall modification // inferred from reviewed computational analysis /// 0080167 // response to karrikin // inferred from expression pattern	0009505 // plant-type cell wall // inferred from direct assay /// 0016020 // membrane // inferred from direct assay	0004190 // aspartic-type endopeptidase activity // inferred from electronic annotation /// 0008233 // peptidase activity // inferred from electronic annotation	---	IPR001461 // Peptidase A1 // 6.6E-10	---	---	This probe set was annotated using the Matching Probes based pipeline to a Entrez Gene identifier using 4 transcripts. // false // Matching Probes // A	"AT1G01300.1(11),AY128344(11),BT006619(11),NM_100012(11)"	"At1g01300 // 68414.t00037 aspartyl protease family protein contains Pfam domain, PF00026: eukaryotic aspartyl protease // tigr // 11 // --- /// AT1G01300.1 // cdna:known chromosome:TAIR10:1:116943:118764:1 gene:AT1G01300 transcript:AT1G01300.1 // ensembl // 11 // --- /// AY128344 // Arabidopsis thaliana chloroplast nucleoid DNA binding protein, putative (At1g01300) mRNA, complete cds. // gb // 1…	BX818267 // gb_htc // 5 // Cross Hyb Matching Probes /// BX822920 // gb_htc // 10 // Negative Strand Matching Probes
At1g01320	261053_at	---	---	ns	ns	0.4619	ns	hypothetical protein predicted by genemark.hmm	Arabidopsis ATH1-121501 Genome Array	Exemplar sequence	Affymetrix Proprietary Database	At1g01320	---	At.24686	November 2010 (TAIR tair10) /// June 2009 (TAIR 9)	Chr1:121581-125604 (-) // 100.0 //	---	full length	AT1G01320	839293	F4HS98 /// F4HS99 /// Q56ZA2 /// Q8H2C0 /// Q9LNJ1	---	---	NP_001184884 /// NP_171639	NM_001197955 /// NM_100014	---	AT1G01320	---	---	---	---	0016556 // mRNA modification // inferred from reviewed computational analysis	---	---	---	IPR001440 // Tetratricopeptide TPR-1 // 0.044 /// IPR001440 // Tetratricopeptide TPR-1 // 0.044 /// IPR013105 // Tetratricopeptide TPR2 // 6.5E-4 /// IPR013105 // Tetratricopeptide TPR2 // 6.5E-4	---	---	This probe set was annotated using the Matching Probes based pipeline to a Entrez Gene identifier using 4 transcripts. // false // Matching Probes // A	"AT1G01320.1(11),AT1G01320.2(11),NM_001197955(11),NM_100014(11)"	"At1g01320 // 68414.t00039 tetratricopeptide repeat (TPR)-containing protein low similarity to SP|P46825 Kinesin light chain (KLC) {Loligo pealeii}; contains Pfam profile PF00515: TPR Domain // tigr // 11 // --- /// AT1G01320.1 // cdna:known chromosome:TAIR10:1:121124:130570:-1 gene:AT1G01320 transcript:AT1G01320.1 // ensembl // 11 // --- /// AT1G01320.2 // cdna:known chromosome:TAIR10:1:121067:1…	FGENESH00000015643 // ensembl // 8 // Cross Hyb Matching Probes
At1g01340	261027_at	ATCNGC10 (CYCLIC NUCLEOTIDE GATED CHANNEL 10); calmodulin binding / cyclic nucleotide binding / ion channel	ATCNGC10	ns	0.4342	2.0741	3.9624	" cyclic nucleotide and calmodulin-regulated ion channel, putative similar to cyclic nucleotide and calmodulin-regulated ion channel GB:CAB40128 GI:4581201 from [Arabidopsis thaliana]; supported by cDNA: gi_8515882_gb_AF272002.1_AF272002 "	Arabidopsis ATH1-121501 Genome Array	Exemplar sequence	Affymetrix Proprietary Database	At1g01340	---	At.15866	November 2010 (TAIR tair10) /// June 2009 (TAIR 9)	Chr1:132413-135118 (-) // 100.0 //	---	full length	AT1G01340	838832	Q9LNJ0	---	---	NP_001184885 /// NP_563625	NM_001197956 /// NM_100016	---	AT1G01340	---	---	---	---	0006810 // transport // inferred from electronic annotation /// 0006811 // ion transport // inferred from electronic annotation /// 0055085 // transmembrane transport // inferred from electronic annotation	0005886 // plasma membrane // inferred from electronic annotation /// 0016020 // membrane // inferred from electronic annotation /// 0016021 // integral to membrane // inferred from electronic annotation	0000166 // nucleotide binding // inferred from electronic annotation /// 0005216 // ion channel activity // inferred from electronic annotation /// 0005216 // ion channel activity // inferred from sequence or structural similarity /// 0005516 // calmodulin binding // inferred from sequence or structural similarity /// 0005516 // calmodulin binding // inferred from electronic annotation /// 003055…	---	IPR000595 // Cyclic nucleotide-binding domain // 2.7E-5 /// IPR000595 // Cyclic nucleotide-binding domain // 2.7E-5 /// IPR005821 // Ion transport domain // 5.5E-18 /// IPR005821 // Ion transport domain // 5.5E-18	---	---	This probe set was annotated using the Matching Probes based pipeline to a Entrez Gene identifier using 5 transcripts. // false // Matching Probes // A	"AF272002(11),AT1G01340.1(11),AT1G01340.2(11),NM_001197956(11),NM_100016(11)"	"AF272002 // Arabidopsis thaliana CaM-regulated potassium ion channel (ACBK1) mRNA, complete cds. // gb // 11 // --- /// At1g01340 // 68414.t00040 cyclic nucleotide-regulated ion channel (CNGC10) (ACBK1) almost identical to CaM-regulated potassium ion channel (ACBK1) GI:8515883 from [Arabidopsis thaliana]; contains Pfam domain, PF00520: Ion transport protein // tigr // 10 // --- /// AT1G01340.1 /…	FGENESH00000015640 // ensembl // 1 // Cross Hyb Matching Probes
At1g01370	261058_at	HTR12; DNA binding	HTR12	ns	ns	ns	0.4312	" histone, putative similar to histone H3 GB:X17141 GI:10795 from [Tetrahymena pyriformis];supported by full-length cDNA: Ceres:24379. "	Arabidopsis ATH1-121501 Genome Array	Exemplar sequence	Affymetrix Proprietary Database	At1g01370	---	At.42652	November 2010 (TAIR tair10) /// June 2009 (TAIR 9)	Chr1:143772-145400 (+) // 100.0 //	---	full length	AT1G01370	839104	Q8RVQ9	---	---	NP_001030927 /// NP_563627	NM_001035850 /// NM_100019	---	AT1G01370	---	---	---	---	0000911 // cytokinesis by cell plate formation // inferred from reviewed computational analysis /// 0006270 // DNA-dependent DNA replication initiation // inferred from reviewed computational analysis /// 0006275 // regulation of DNA replication // inferred from reviewed computational analysis /// 0006334 // nucleosome assembly // inferred from electronic annotation /// 0006346 // methylation-dep…	"0000775 // chromosome, centromeric region // inferred from direct assay /// 0000775 // chromosome, centromeric region // inferred from electronic annotation /// 0000776 // kinetochore // inferred from electronic annotation /// 0000777 // condensed chromosome kinetochore // inferred from electronic annotation /// 0000785 // chromatin // inferred from direct assay /// 0000786 // nucleosome // infe…	0003677 // DNA binding // inferred from electronic annotation /// 0003677 // DNA binding // inferred from sequence or structural similarity /// 0005515 // protein binding // inferred from physical interaction	---	IPR007125 // Histone core // 5.0E-22	---	---	This probe set was annotated using the Matching Probes based pipeline to a Entrez Gene identifier using 8 transcripts. // false // Matching Probes // A	"AB081500(11),AF465800(11),AK175840(11),AT1G01370.1(11),AT1G01370.2(11),BT024771(11),NM_001035850(11),NM_100019(11)"	"AB081500 // Arabidopsis thaliana mRNA for histone H3 like protein, complete cds. // gb // 11 // --- /// AF465800 // Arabidopsis thaliana centromeric histone H3 HTR12 (HTR12) mRNA, complete cds. // gb // 11 // --- /// AK175840 // Arabidopsis thaliana mRNA for centromeric histone H3 HTR12, complete cds, clone: RAFL22-45-H17. // gb // 11 // --- /// At1g01370 // 68414.t00043 centromeric histone H3 H…	---
At1g01390	261046_at	---	---	ns	ns	ns	2.1773	" flavonol 3-o-glucosyltransferase, putative similar to flavonol 3-o-glucosyltransferase GB:Q40287 from [Manihot esculenta] "	Arabidopsis ATH1-121501 Genome Array	Exemplar sequence	Affymetrix Proprietary Database	At1g01390	---	At.27267	November 2010 (TAIR tair10) /// June 2009 (TAIR 9)	Chr1:148318-149761 (-) // 100.0 //	---	full length	AT1G01390	837790	Q8W4C2	---	---	NP_171646	NM_100021	---	AT1G01390	---	---	---	---	0008152 // metabolic process // inferred from electronic annotation	---	"0008194 // UDP-glycosyltransferase activity // inferred from sequence or structural similarity /// 0016740 // transferase activity // inferred from electronic annotation /// 0016757 // transferase activity, transferring glycosyl groups // inferred from sequence or structural similarity /// 0016757 // transferase activity, transferring glycosyl groups // inferred from electronic annotation /// 00…	---	IPR002213 // UDP-glucuronosyl/UDP-glucosyltransferase // 8.6E-9	---	---	This probe set was annotated using the Matching Probes based pipeline to a Entrez Gene identifier using 4 transcripts. // false // Matching Probes // A	"AT1G01390.1(11),AY062668(11),BT002579(11),NM_100021(11)"	"At1g01390 // 68414.t00045 UDP-glucoronosyl/UDP-glucosyl transferase family protein contains Pfam profile: PF00201 UDP-glucoronosyl and UDP-glucosyl transferase // tigr // 11 // --- /// AT1G01390.1 // cdna:known chromosome:TAIR10:1:148120:149806:-1 gene:AT1G01390 transcript:AT1G01390.1 // ensembl // 11 // --- /// AY062668 // Arabidopsis thaliana Putative UTP-glucose glucosyltransferase (At1g01390…	---
At1g01470	259426_at	LEA14 (LATE EMBRYOGENESIS ABUNDANT 14)	LEA14	ns	ns	2.2623	2.5327	hypothetical protein contains similarity to 1-phosphatidylinositol-4-phosphate 5-kinase(AtPIP5K1) GI:3702691 from [Arabidopsis thaliana]	Arabidopsis ATH1-121501 Genome Array	Exemplar sequence	Affymetrix Proprietary Database	At1g01470	---	At.25113	November 2010 (TAIR tair10) /// June 2009 (TAIR 9)	Chr1:172294-172826 (-) // 100.0 //	---	full length	AT1G01470	837071	O03983	---	---	NP_171654	NM_100029	---	AT1G01470	---	---	---	---	0009269 // response to desiccation // inferred from electronic annotation /// 0009269 // response to desiccation // inferred from sequence or structural similarity /// 0009409 // response to cold // inferred from reviewed computational analysis /// 0009414 // response to water deprivation // inferred from reviewed computational analysis /// 0009611 // response to wounding // inferred from express…	0005829 // cytosol // inferred from direct assay	---	---	"IPR004864 // Late embryogenesis abundant protein, LEA-14 // 1.1E-104"	---	---	This probe set was annotated using the Matching Probes based pipeline to a Entrez Gene identifier using 4 transcripts. // false // Matching Probes // A	"AT1G01470.1(11),AY074855(11),BT015111(11),NM_100029(11)"	"At1g01470 // 68414.t00053 late embryogenesis abundant protein, putative / LEA protein, putative similar to SP|P46518 Late embryogenesis abundant protein Lea14-A {Gossypium hirsutum}; contains Pfam profile PF03168: Late embryogenesis abundant protein // tigr // 10 // --- /// AT1G01470.1 // cdna:known chromosome:TAIR10:1:172146:172948:-1 gene:AT1G01470 transcript:AT1G01470.1 // ensembl // 11 // --…	---
At1g01510	259438_at	AN (ANGUSTIFOLIA); protein binding	AN	ns	ns	ns	0.4902	unknown protein similar to putative dehydrogenase GI:1922246 from [Arabidopsis thaliana]; supported by cDNA: gi_15408534_dbj_AB032060.1_AB032060	Arabidopsis ATH1-121501 Genome Array	Exemplar sequence	Affymetrix Proprietary Database	At1g01510	---	At.214	November 2010 (TAIR tair10) /// June 2009 (TAIR 9)	Chr1:187234-189836 (+) // 100.0 //	---	full length	AT1G01510	839401	O23702	---	---	NP_563629	NM_100033	---	AT1G01510	---	---	---	---	0000226 // microtubule cytoskeleton organization // inferred from mutant phenotype /// 0006342 // chromatin silencing // inferred from reviewed computational analysis /// 0007155 // cell adhesion // inferred from reviewed computational analysis /// 0007275 // multicellular organismal development // inferred from electronic annotation /// 0008360 // regulation of cell shape // inferred from mutant…	0005634 // nucleus // inferred from electronic annotation /// 0005737 // cytoplasm // inferred from electronic annotation /// 0005829 // cytosol // inferred from direct assay /// 0005874 // microtubule // inferred from electronic annotation	"0000166 // nucleotide binding // inferred from electronic annotation /// 0005515 // protein binding // inferred from physical interaction /// 0016616 // oxidoreductase activity, acting on the CH-OH group of donors, NAD or NADP as acceptor // inferred from electronic annotation /// 0042802 // identical protein binding // inferred from physical interaction /// 0042803 // protein homodimerization a…	---	"IPR006140 // D-isomer specific 2-hydroxyacid dehydrogenase, NAD-binding // 7.2E-19"	---	---	This probe set was annotated using the Matching Probes based pipeline to a Entrez Gene identifier using 2 transcripts. // false // Matching Probes // A	"AT1G01510.1(11),NM_100033(11)"	"AB032060 // Arabidopsis thaliana mRNA for C-terminal binding protein, complete cds. // gb // 11 // --- /// At1g01510 // 68414.t00057 C-terminal binding protein (ANGUSTIFOLIA) nearly identical to C-terminal binding protein ANGUSTIFOLIA [Arabidopsis thaliana] GI:15408535; contains Pfam profile PF02826: D-isomer specific 2-hydroxyacid dehydrogenase, NAD binding domain // tigr // 11 // --- /// AT1G0…	---
At1g01520	259432_at	---	---	ns	0.4872	ns	2.2994	" myb-related protein, putative similar to myb-related protein GI:2505876 from [Arabidopsis thaliana] "	Arabidopsis ATH1-121501 Genome Array	Exemplar sequence	Affymetrix Proprietary Database	At1g01520	---	At.49839	November 2010 (TAIR tair10) /// June 2009 (TAIR 9)	Chr1:190595-192139 (+) // 100.0 //	---	full length	AT1G01520	839337	Q6R0H0	---	---	NP_171659	NM_100034	---	AT1G01520	---	---	---	---	"0006351 // transcription, DNA-dependent // inferred from electronic annotation /// 0006355 // regulation of transcription, DNA-dependent // inferred from sequence or structural similarity /// 0006355 // regulation of transcription, DNA-dependent // inferred from electronic annotation /// 0009651 // response to salt stress // inferred from expression pattern"	0005634 // nucleus // inferred from electronic annotation	0003677 // DNA binding // inferred from electronic annotation /// 0003677 // DNA binding // inferred from sequence or structural similarity /// 0003700 // sequence-specific DNA binding transcription factor activity // inferred from sequence or structural similarity	---	---	---	---	This probe set was annotated using the Matching Probes based pipeline to a Entrez Gene identifier using 4 transcripts. // false // Matching Probes // A	"AT1G01520.1(11),AY519508(11),BT029347(11),NM_100034(11)"	"At1g01520 // 68414.t00058 myb family transcription factor similar to myb-related protein GI:2505876 from [Arabidopsis thaliana] // tigr // 9 // --- /// AT1G01520.1 // cdna:known chromosome:TAIR10:1:190596:192139:1 gene:AT1G01520 transcript:AT1G01520.1 // ensembl // 11 // --- /// AY519508 // Arabidopsis thaliana MYB transcription factor (At1g01520) mRNA, complete cds. // gb // 11 // --- /// BT029…	---
At1g01560	259428_at	ATMPK11; MAP kinase/ kinase	ATMPK11	ns	0.4844	6.7993	9.3384	" MAP kinase, putative similar to MAP kinase 5 GI:4239889 from [Zea mays] "	Arabidopsis ATH1-121501 Genome Array	Exemplar sequence	Affymetrix Proprietary Database	At1g01560	---	At.49840	November 2010 (TAIR tair10) /// June 2009 (TAIR 9)	Chr1:202344-204189 (+) // 100.0 //	---	full length	AT1G01560	839523	Q9LMM5	---	---	NP_001117210 /// NP_563631	NM_001123738 /// NM_100038	---	AT1G01560	---	---	---	---	"0000165 // MAPK cascade // inferred from reviewed computational analysis /// 0000165 // MAPK cascade // inferred from electronic annotation /// 0006355 // regulation of transcription, DNA-dependent // inferred from reviewed computational analysis /// 0006468 // protein phosphorylation // inferred from electronic annotation /// 0006612 // protein targeting to membrane // inferred from reviewed co…	0005829 // cytosol // inferred from direct assay	"0000166 // nucleotide binding // inferred from electronic annotation /// 0004672 // protein kinase activity // inferred from electronic annotation /// 0004674 // protein serine/threonine kinase activity // inferred from electronic annotation /// 0004707 // MAP kinase activity // inferred from electronic annotation /// 0004707 // MAP kinase activity // inferred from sequence or structural similar…	---	IPR001245 // Serine-threonine/tyrosine-protein kinase catalytic domain // 3.2E-13 /// IPR001245 // Serine-threonine/tyrosine-protein kinase catalytic domain // 1.7E-12	---	---	This probe set was annotated using the Matching Probes based pipeline to a Entrez Gene identifier using 4 transcripts. // false // Matching Probes // A	"AT1G01560.1(11),AT1G01560.2(11),NM_001123738(11),NM_100038(11)"	"At1g01560 // 68414.t00062 mitogen-activated protein kinase, putative / MAPK, putative (MPK11) similar to MAP kinase 5 GI:4239889 from [Zea mays]; mitogen-activated protein kinase (MAPK)(AtMPK11), PMID:12119167 // tigr // 11 // --- /// AT1G01560.1 // cdna:known chromosome:TAIR10:1:202136:204335:1 gene:AT1G01560 transcript:AT1G01560.1 // ensembl // 11 // --- /// AT1G01560.2 // cdna:known chromosom…	---
At1g01610	259430_at	GPAT4 (GLYCEROL-3-PHOSPHATE ACYLTRANSFERASE 4); 1-acylglycerol-3-phosphate O-acyltransferase/ acyltransferase	GPAT4	ns	ns	ns	0.3864	hypothetical protein similar to unknown protein GI:3335359 from [Arabidopsis thaliana]	Arabidopsis ATH1-121501 Genome Array	Exemplar sequence	Affymetrix Proprietary Database	At1g01610	---	At.22475	November 2010 (TAIR tair10) /// June 2009 (TAIR 9)	Chr1:221949-224255 (-) // 100.0 //	---	full length	AT1G01610	839297	Q9LMM0	---	---	NP_171667	NM_100043	---	AT1G01610	---	---	---	---	0000038 // very long-chain fatty acid metabolic process // inferred from reviewed computational analysis /// 0000271 // polysaccharide biosynthetic process // inferred from reviewed computational analysis /// 0006655 // phosphatidylglycerol biosynthetic process // inferred from reviewed computational analysis /// 0007389 // pattern specification process // inferred from reviewed computational ana…	0016020 // membrane // inferred from electronic annotation /// 0016021 // integral to membrane // inferred from electronic annotation	"0003841 // 1-acylglycerol-3-phosphate O-acyltransferase activity // inferred from genetic interaction /// 0004366 // glycerol-3-phosphate O-acyltransferase activity // inferred from electronic annotation /// 0016740 // transferase activity // inferred from electronic annotation /// 0016746 // transferase activity, transferring acyl groups // inferred from electronic annotation /// 0016746 // tra…	---	IPR002123 // Phospholipid/glycerol acyltransferase // 4.9E-8	---	---	This probe set was annotated using the Matching Probes based pipeline to a Entrez Gene identifier using 2 transcripts. // false // Matching Probes // A	"AT1G01610.1(11),NM_100043(11)"	"At1g01610 // 68414.t00067 phospholipid/glycerol acyltransferase family protein similar to unknown protein GI:3335359 from [Arabidopsis thaliana] // tigr // 11 // --- /// AT1G01610.1 // cdna:known chromosome:TAIR10:1:221691:224340:-1 gene:AT1G01610 transcript:AT1G01610.1 // ensembl // 11 // --- /// AY062466 // Arabidopsis thaliana Unknown protein (At1g01610; F22L4.15) mRNA, complete cds. // gb //…	BX816674 // gb_htc // 4 // Cross Hyb Matching Probes
At1g01620	259431_at	PIP1C (PLASMA MEMBRANE INTRINSIC PROTEIN 1C); water channel	PIP1C	ns	ns	ns	0.4117	" plasma membrane intrinsic protein 1c, putative similar to plasma membrane intrinsic protein 1c GI:472875 from [Arabidopsis thaliana] "	Arabidopsis ATH1-121501 Genome Array	Exemplar sequence	Affymetrix Proprietary Database	At1g01620	---	At.24062	November 2010 (TAIR tair10) /// June 2009 (TAIR 9)	Chr1:225985-227176 (-) // 100.0 //	---	full length	AT1G01620	839235	A8MSF6 /// Q08733 /// Q42004	---	---	NP_001077441 /// NP_171668	NM_001083972 /// NM_100044	---	AT1G01620	---	---	---	---	0006084 // acetyl-CoA metabolic process // inferred from reviewed computational analysis /// 0006810 // transport // inferred from electronic annotation /// 0006810 // transport // inferred from sequence or structural similarity /// 0006826 // iron ion transport // inferred from reviewed computational analysis /// 0006833 // water transport // inferred from direct assay /// 0006833 // water trans…	0005886 // plasma membrane // inferred from direct assay /// 0005886 // plasma membrane // traceable author statement /// 0005886 // plasma membrane // inferred from electronic annotation /// 0009507 // chloroplast // inferred from direct assay /// 0016020 // membrane // inferred from direct assay /// 0016020 // membrane // inferred from electronic annotation /// 0016020 // membrane // inferred f…	0005215 // transporter activity // inferred from electronic annotation /// 0005515 // protein binding // inferred from physical interaction /// 0015250 // water channel activity // inferred from direct assay /// 0015250 // water channel activity // inferred from sequence or structural similarity	---	IPR000425 // Major intrinsic protein // 2.9E-135 /// IPR000425 // Major intrinsic protein // 1.6E-102	---	---	This probe set was annotated using the Matching Probes based pipeline to a Entrez Gene identifier using 5 transcripts. // false // Matching Probes // A	"AF348574(11),AT1G01620.1(11),AT1G01620.2(11),NM_001083972(11),NM_100044(11)"	"AF348574 // Arabidopsis thaliana clone C00104 (e) putative plasma membrane intrinsic protein 1c (At1g01620) mRNA, complete cds. // gb // 11 // --- /// At1g01620 // 68414.t00068 plasma membrane intrinsic protein 1C (PIP1C) / aquaporin PIP1.3 (PIP1.3) / transmembrane protein B (TMPB) identical to plasma membrane intrinsic protein 1c SP:Q08733 from [Arabidopsis thaliana] // tigr // 10 // --- /// AT…	---
At1g01640	261586_at	---	---	ns	ns	4.5911	3.4833	" hypothetical protein predicted by genemark.hmm, contains Pfam profile:PF00651 BTB/POZ domain "	Arabidopsis ATH1-121501 Genome Array	Exemplar sequence	Affymetrix Proprietary Database	At1g01640	---	At.14892	November 2010 (TAIR tair10) /// June 2009 (TAIR 9)	Chr1:231163-231915 (-) // 100.0 //	---	full length	AT1G01640	839534	Q9LQ95	---	---	NP_171670 /// NP_849574	NM_100046 /// NM_179243	---	AT1G01640	---	---	---	---	0009908 // flower development // inferred from mutant phenotype /// 0009954 // proximal/distal pattern formation // inferred from reviewed computational analysis /// 0010227 // floral organ abscission // inferred from reviewed computational analysis /// 0048439 // flower morphogenesis // inferred from reviewed computational analysis	---	0005515 // protein binding // inferred from physical interaction	---	IPR013069 // BTB/POZ // 6.7E-21	---	---	This probe set was annotated using the Matching Probes based pipeline to a Entrez Gene identifier using 4 transcripts. // false // Matching Probes // A	"AT1G01640.1(11),AT1G01640.2(11),NM_100046(11),NM_179243(11)"	"At1g01640 // 68414.t00070 speckle-type POZ protein-related contains Pfam profile:PF00651 BTB/POZ domain; similar to Speckle-type POZ protein (SP:O43791) [Homo sapiens] // tigr // 10 // --- /// AT1G01640.1 // cdna:known chromosome:TAIR10:1:230994:232508:-1 gene:AT1G01640 transcript:AT1G01640.1 // ensembl // 11 // --- /// AT1G01640.2 // cdna:known chromosome:TAIR10:1:230994:232322:-1 gene:AT1G0164…	---
At1g01670	261588_at	---	---	ns	ns	ns	2.2136	hypothetical protein predicted by genemark.hmm	Arabidopsis ATH1-121501 Genome Array	Exemplar sequence	Affymetrix Proprietary Database	At1g01670	---	At.42637	November 2010 (TAIR tair10) /// June 2009 (TAIR 9)	Chr1:242942-245307 (-) // 100.0 //	---	full length	AT1G01670	839365	Q8GXQ7	---	---	NP_171673	NM_100049	---	AT1G01670	---	---	---	---	0016567 // protein ubiquitination // inferred from electronic annotation	0000151 // ubiquitin ligase complex // inferred from electronic annotation	0004842 // ubiquitin-protein ligase activity // inferred from electronic annotation /// 0016874 // ligase activity // inferred from electronic annotation	---	IPR003613 // U box domain // 7.7E-9	---	---	This probe set was annotated using the Matching Probes based pipeline to a Entrez Gene identifier using 3 transcripts. // false // Matching Probes // A	"AK118101(11),AT1G01670.1(11),NM_100049(11)"	"AK118101 // Arabidopsis thaliana At1g01670 mRNA for unknown protein, complete cds, clone: RAFL19-36-B16. // gb // 11 // --- /// At1g01670 // 68414.t00073 U-box domain-containing protein // tigr // 11 // --- /// AT1G01670.1 // cdna:known chromosome:TAIR10:1:242843:245988:-1 gene:AT1G01670 transcript:AT1G01670.1 // ensembl // 11 // --- /// BX815603 // Arabidopsis thaliana Full-length cDNA Complete…	---
At1g01790	261536_at	KEA1 (K EFFLUX ANTIPORTER 1); potassium ion transmembrane transporter/ potassium:hydrogen antiporter	KEA1	ns	ns	0.485	ns	K Efflux antiporter KEA1 identical to GB:AAD01191 GI:4101473 from [ Arabidopsis thaliana]; supported by cDNA: gi_4101472_gb_AF003382.1_AF003382	Arabidopsis ATH1-121501 Genome Array	Exemplar sequence	Affymetrix Proprietary Database	At1g01790	---	At.24894	November 2010 (TAIR tair10) /// June 2009 (TAIR 9)	Chr1:286605-290869 (+) // 100.0 //	---	full length	AT1G01790	837332	Q9ZTZ7	---	---	NP_171684	NM_100062	---	AT1G01790	---	---	---	---	0006810 // transport // inferred from electronic annotation /// 0006811 // ion transport // inferred from electronic annotation /// 0006812 // cation transport // inferred from electronic annotation /// 0006813 // potassium ion transport // inferred from electronic annotation /// 0055085 // transmembrane transport // inferred from electronic annotation	0009507 // chloroplast // inferred from direct assay /// 0009507 // chloroplast // inferred from electronic annotation /// 0009536 // plastid // inferred from electronic annotation /// 0009941 // chloroplast envelope // inferred from direct assay /// 0016020 // membrane // inferred from electronic annotation /// 0016021 // integral to membrane // inferred from electronic annotation /// 0031969 //…	0000166 // nucleotide binding // inferred from electronic annotation /// 0008324 // cation transmembrane transporter activity // inferred from electronic annotation /// 0015079 // potassium ion transmembrane transporter activity // inferred from sequence or structural similarity /// 0015297 // antiporter activity // inferred from electronic annotation /// 0015299 // solute:hydrogen antiporter act…	---	"IPR003148 // Regulator of K+ conductance, N-terminal // 4.2E-31 /// IPR006153 // Cation/H+ exchanger // 8.2E-63"	---	---	This probe set was annotated using the Matching Probes based pipeline to a Entrez Gene identifier using 2 transcripts. // false // Matching Probes // A	"AT1G01790.1(11),NM_100062(11)"	"AF003382 // Arabidopsis thaliana K efflux antiporter KEA1 mRNA, complete cds. // gb // 10 // --- /// At1g01790 // 68414.t00086 K+ efflux antiporter, putative (KEA1) identical to GB:AAD01191 GI:4101473 from [ Arabidopsis thaliana]; Monovalent cation:proton antiporter family 2 (CPA2 family) member, PMID:11500563 // tigr // 11 // --- /// AT1G01790.1 // cdna:known chromosome:TAIR10:1:284610:291094:1…	FGENESH00000014234 // ensembl // 1 // Cross Hyb Matching Probes /// FGENESH00000013580 // ensembl // 6 // Cross Hyb Matching Probes /// AT4G00630.1 // ensembl // 1 // Cross Hyb Matching Probes /// AT4G00630.2 // ensembl // 1 // Cross Hyb Matching Probes /// NM_116288 // refseq // 1 // Cross Hyb Matching Probes /// NM_001203716 // refseq // 1 // Cross Hyb Matching Probes /// At4g00630 // tigr // 1…
At1g01820	261534_at	PEX11C (PEROXIN 11C)	PEX11C	ns	ns	ns	2.1007	unknown protein ;supported by full-length cDNA: Ceres:28475.	Arabidopsis ATH1-121501 Genome Array	Exemplar sequence	Affymetrix Proprietary Database	At1g01820	---	At.24237	November 2010 (TAIR tair10) /// June 2009 (TAIR 9)	Chr1:296212-297723 (-) // 100.0 //	---	full length	AT1G01820	839257	Q9LQ73	---	---	NP_563636	NM_100065	---	AT1G01820	---	---	---	---	0007031 // peroxisome organization // inferred from mutant phenotype /// 0007031 // peroxisome organization // inferred from electronic annotation /// 0009627 // systemic acquired resistance // inferred from reviewed computational analysis /// 0016559 // peroxisome fission // inferred from electronic annotation /// 0016559 // peroxisome fission // inferred from mutant phenotype /// 0016559 // per…	0005777 // peroxisome // inferred from direct assay /// 0005777 // peroxisome // inferred from electronic annotation /// 0005778 // peroxisomal membrane // inferred from sequence or structural similarity /// 0005778 // peroxisomal membrane // inferred from electronic annotation /// 0005779 // integral to peroxisomal membrane // inferred from direct assay /// 0005779 // integral to peroxisomal mem…	0005515 // protein binding // inferred from physical interaction /// 0042802 // identical protein binding // inferred from direct assay	---	---	---	---	This probe set was annotated using the Matching Probes based pipeline to a Entrez Gene identifier using 6 transcripts. // false // Matching Probes // A	"AB022861(11),AF332441(11),AT1G01820.1(11),AY064139(11),AY097406(11),NM_100065(11)"	"AB022861 // Arabidopsis thaliana mRNA, similar to Pex 11, complete cds. // gb // 11 // --- /// AF332441 // Arabidopsis thaliana clone C00133 (e) unknown protein (At1g01820) mRNA, complete cds. // gb // 11 // --- /// At1g01820 // 68414.t00089 peroxisomal biogenesis factor 11 family protein / PEX11 family protein contains Pfam PF05648: Peroxisomal biogenesis factor 11 (PEX11) // tigr // 11 // --- …	---
At1g01900	261653_at	SBTI1.1; serine-type endopeptidase	SBTI1.1	ns	ns	ns	0.4993	" subtilisin-like serine protease, putative contains similarity to cucumisin-like serine protease GB:AAC18851 GI:3176874 from [Arabidopsis thaliana] "	Arabidopsis ATH1-121501 Genome Array	Exemplar sequence	Affymetrix Proprietary Database	At1g01900	---	At.16996	November 2010 (TAIR tair10) /// June 2009 (TAIR 9)	Chr1:310382-313011 (+) // 100.0 //	---	full length	AT1G01900	839318	Q84WS0	---	---	NP_563639	NM_100070	---	AT1G01900	---	---	---	---	0006508 // proteolysis // inferred from electronic annotation /// 0006508 // proteolysis // inferred from sequence or structural similarity /// 0043086 // negative regulation of catalytic activity // inferred from electronic annotation	0005618 // cell wall // inferred from direct assay /// 0031012 // extracellular matrix // inferred from direct assay /// 0048046 // apoplast // inferred from direct assay	0004252 // serine-type endopeptidase activity // inferred from direct assay /// 0004252 // serine-type endopeptidase activity // inferred from electronic annotation /// 0008233 // peptidase activity // inferred from electronic annotation /// 0008236 // serine-type peptidase activity // inferred from electronic annotation /// 0016787 // hydrolase activity // inferred from electronic annotation ///…	---	"IPR000209 // Peptidase S8/S53, subtilisin/kexin/sedolisin // 8.0E-9 /// IPR003137 // Protease-associated domain, PA // 3.6E-25 /// IPR010259 // Proteinase inhibitor I9 // 1.0E-11"	---	---	This probe set was annotated using the Matching Probes based pipeline to a Entrez Gene identifier using 3 transcripts. // false // Matching Probes // A	"AT1G01900.1(11),BT002840(11),NM_100070(11)"	"At1g01900 // 68414.t00095 subtilase family protein contains similarity to cucumisin-like serine protease GB:AAC18851 GI:3176874 from [Arabidopsis thaliana] // tigr // 11 // --- /// AT1G01900.1 // cdna:known chromosome:TAIR10:1:310316:313130:1 gene:AT1G01900 transcript:AT1G01900.1 // ensembl // 11 // --- /// BT002840 // Arabidopsis thaliana clone RAFL15-01-I16 (R20307) putative subtilisin-like se…	---
At1g02110	264176_at	---	---	ns	ns	ns	0.4542	" bZIP-like protein similar to bZIP (leucine zipper) protein, GenBank Accession Number 600855 "	Arabidopsis ATH1-121501 Genome Array	Exemplar sequence	Affymetrix Proprietary Database	At1g02110	---	At.43126	November 2010 (TAIR tair10) /// June 2009 (TAIR 9)	Chr1:392938-395434 (+) // 100.0 //	---	full length	AT1G02110	839234	Q56W45	---	---	NP_171713	NM_100091	---	AT1G02110	---	---	---	---	"0000085 // G2 phase of mitotic cell cycle // inferred from reviewed computational analysis /// 0009640 // photomorphogenesis // inferred from reviewed computational analysis /// 0010388 // cullin deneddylation // inferred from reviewed computational analysis /// 0016567 // protein ubiquitination // inferred from reviewed computational analysis /// 0016571 // histone methylation // inferred from …	0005886 // plasma membrane // inferred from direct assay	---	---	IPR006867 // Domain of unknown function DUF632 // 2.6E-160 /// IPR006868 // Domain of unknown function DUF630 // 2.3E-35	---	---	This probe set was annotated using the Matching Probes based pipeline to a Entrez Gene identifier using 3 transcripts. // false // Matching Probes // A	"AK222202(11),AT1G02110.1(11),NM_100091(11)"	"AK222202 // Arabidopsis thaliana mRNA for bZIP-like protein, complete cds, clone: RAFL25-07-M13. // gb // 11 // --- /// At1g02110 // 68414.t00118 proline-rich family protein contains proline-rich domain, INTERPRO:IPR000694 // tigr // 11 // --- /// AT1G02110.1 // cdna:known chromosome:TAIR10:1:392831:395528:1 gene:AT1G02110 transcript:AT1G02110.1 // ensembl // 11 // --- /// NM_100091 // Arabidops…	FGENESH00000008914 // ensembl // 8 // Cross Hyb Matching Probes
At1g02150	264177_at	---	---	ns	ns	0.4409	0.4959	hypothetical protein contains Pfam profile: PF01535 PPR repeat	Arabidopsis ATH1-121501 Genome Array	Exemplar sequence	Affymetrix Proprietary Database	At1g02150	---	At.28171	November 2010 (TAIR tair10) /// June 2009 (TAIR 9)	Chr1:407109-410433 (+) // 100.0 //	---	full length	AT1G02150	839577	Q8LPS6	---	---	NP_171717	NM_100095	---	AT1G02150	---	---	---	---	"0006364 // rRNA processing // inferred from reviewed computational analysis /// 0006399 // tRNA metabolic process // inferred from reviewed computational analysis /// 0009658 // chloroplast organization // inferred from reviewed computational analysis /// 0019288 // isopentenyl diphosphate biosynthetic process, mevalonate-independent pathway // inferred from reviewed computational analysis /// 0…	0009507 // chloroplast // inferred from direct assay	---	---	IPR002885 // Pentatricopeptide repeat // 0.0059 /// IPR002885 // Pentatricopeptide repeat // 0.0099 /// IPR002885 // Pentatricopeptide repeat // 0.055 /// IPR002885 // Pentatricopeptide repeat // 0.55 /// IPR002885 // Pentatricopeptide repeat // 0.72 /// IPR002885 // Pentatricopeptide repeat // 2.6E-5	---	---	This probe set was annotated using the Matching Probes based pipeline to a Entrez Gene identifier using 2 transcripts. // false // Matching Probes // A	"AT1G02150.1(11),NM_100095(11)"	"At1g02150 // 68414.t00122 pentatricopeptide (PPR) repeat-containing protein low similiarity to DNA-binding protein [Triticum aestivum] GI:6958202; contains Pfam profile: PF01535 PPR repeat // tigr // 11 // --- /// AT1G02150.1 // cdna:known chromosome:TAIR10:1:408622:410611:1 gene:AT1G02150 transcript:AT1G02150.1 // ensembl // 11 // --- /// AY094410 // Arabidopsis thaliana At1g02150/T7I23.8 mRNA,…	BX817186 // gb_htc // 6 // Cross Hyb Matching Probes
At1g02170	264178_at	AMC1 (METACASPASE 1); cysteine-type endopeptidase	AMC1	ns	ns	ns	2.1655	" latex-abundant protein, putative similar to latex-abundant protein GI:4235430 from (Hevea brasiliensis) "	Arabidopsis ATH1-121501 Genome Array	Exemplar sequence	Affymetrix Proprietary Database	At1g02170	---	At.10711	November 2010 (TAIR tair10) /// June 2009 (TAIR 9)	Chr1:411882-413426 (+) // 100.0 //	---	full length	AT1G02170	839561	Q7XJE6	---	---	NP_171719	NM_100097	---	AT1G02170	---	---	---	---	0006508 // proteolysis // inferred from electronic annotation /// 0006508 // proteolysis // inferred from sequence or structural similarity /// 0006612 // protein targeting to membrane // inferred from reviewed computational analysis /// 0006944 // cellular membrane fusion // inferred from reviewed computational analysis /// 0006952 // defense response // inferred from electronic annotation /// 0…	---	0004197 // cysteine-type endopeptidase activity // inferred from direct assay /// 0004197 // cysteine-type endopeptidase activity // inferred from electronic annotation /// 0005515 // protein binding // inferred from physical interaction /// 0008233 // peptidase activity // inferred from electronic annotation /// 0008234 // cysteine-type peptidase activity // inferred from electronic annotation /…	---	"IPR005735 // Zinc finger, LSD1-type // 8.0E-13 /// IPR011600 // Peptidase C14, caspase catalytic // 4.6E-64"	---	---	This probe set was annotated using the Matching Probes based pipeline to a Entrez Gene identifier using 4 transcripts. // false // Matching Probes // A	"AT1G02170.1(9),AY219826(9),AY322525(9),NM_100097(9)"	"At1g02170 // 68414.t00126 latex-abundant family protein (AMC1) / caspase family protein contains similarity to latex-abundant protein [Hevea brasiliensis] gb:AAD13216; contains Pfam profile PF00656: ICE-like protease (caspase) p20 domain // tigr // 10 // --- /// AT1G02170.1 // cdna:known chromosome:TAIR10:1:411779:413554:1 gene:AT1G02170 transcript:AT1G02170.1 // ensembl // 9 // --- /// AY219826…	---
At1g02180	264179_at	---	---	ns	ns	ns	0.2773	hypothetical protein predicted by genemark.hmm	Arabidopsis ATH1-121501 Genome Array	Exemplar sequence	Affymetrix Proprietary Database	At1g02180	---	At.10711	November 2010 (TAIR tair10) /// June 2009 (TAIR 9)	Chr1:413618-414227 (-) // 100.0 //	---	full length	AT1G02180	839543	Q8GYG8	---	---	NP_171720	NM_100098	---	AT1G02180	---	---	---	---	---	---	---	---	---	---	---	This probe set was annotated using the Matching Probes based pipeline to a Entrez Gene identifier using 3 transcripts. // false // Matching Probes // A	"AK117638(11),AT1G02180.1(11),NM_100098(11)"	"AK117638 // Arabidopsis thaliana At1g02180 mRNA for unknown protein, complete cds, clone: RAFL17-29-J08. // gb // 11 // --- /// At1g02180 // 68414.t00128 ferredoxin-related similar to Ferredoxin. (SP:O78510) [Cryptomonas phi] {Guillardia theta} // tigr // 11 // --- /// AT1G02180.1 // cdna:known chromosome:TAIR10:1:413522:414645:-1 gene:AT1G02180 transcript:AT1G02180.1 // ensembl // 11 // --- ///…	---
At1g02205	264146_at	CER1 (ECERIFERUM 1); octadecanal decarbonylase	CER1	ns	ns	ns	0.4308	hypothetical protein contains similarity to lipid transfer protein GI:498038 from (Senecio odorus)	Arabidopsis ATH1-121501 Genome Array	Exemplar sequence	Affymetrix Proprietary Database	At1g02205	---	At.20971	November 2010 (TAIR tair10) /// June 2009 (TAIR 9)	Chr1:420493-422250 (+) // 100.0 //	---	full length	AT1G02205	837602	F4HVX9 /// F4HVY0 /// O22681 /// Q0WLZ2 /// Q0WV76 /// Q39045	---	---	NP_001184890 /// NP_171723 /// NP_850932	NM_001197961 /// NM_100101 /// NM_180601	---	AT1G02205	---	---	---	---	0006633 // fatty acid biosynthetic process // inferred from electronic annotation /// 0009414 // response to water deprivation // inferred from mutant phenotype /// 0010025 // wax biosynthetic process // inferred from mutant phenotype /// 0042335 // cuticle development // inferred from mutant phenotype /// 0042742 // defense response to bacterium // inferred from mutant phenotype /// 0043447 // a…	0016020 // membrane // inferred from electronic annotation /// 0016021 // integral to membrane // inferred from electronic annotation	0005506 // iron ion binding // inferred from electronic annotation /// 0016491 // oxidoreductase activity // inferred from electronic annotation /// 0071771 // aldehyde decarbonylase activity // inferred from mutant phenotype	---	IPR006694 // Fatty acid hydroxylase // 1.3E-22 /// IPR006694 // Fatty acid hydroxylase // 1.7E-4	---	---	This probe set was annotated using the Matching Probes based pipeline to a Entrez Gene identifier using 7 transcripts. // false // Matching Probes // A	"AK226895(11),AT1G02205.1(11),AT1G02205.2(11),AT1G02205.3(11),NM_001197961(11),NM_100101(11),NM_180601(11)"	"AK226895 // Arabidopsis thaliana mRNA for CER1 protein, complete cds, clone: RAFL09-10-P05. // gb // 11 // --- /// At1g02205 // 68414.t00132 CER1 protein identical to maize gl1 homolog (glossy1 locus) GI:1209703 and CER1 GI:1199467 from [Arabidopsis thaliana] // tigr // 10 // --- /// AT1G02205.1 // cdna:known chromosome:TAIR10:1:418767:422437:1 gene:AT1G02205 transcript:AT1G02205.1 // ensembl //…	D64155 // gb // 7 // Cross Hyb Matching Probes /// FGENESH00000008908 // ensembl // 8 // Cross Hyb Matching Probes
At1g02220	264148_at	ANAC003 (Arabidopsis NAC domain containing protein 3); transcription factor	ANAC003	ns	0.3682	2.751	7.2168	" NAM (no apical meristem)-like protein, putative similar to NAM (no apical meristem)-like protein GI:9759589 from (Arabidopsis thaliana) "	Arabidopsis ATH1-121501 Genome Array	Exemplar sequence	Affymetrix Proprietary Database	At1g02220	---	At.70442	November 2010 (TAIR tair10) /// June 2009 (TAIR 9)	Chr1:428901-430567 (-) // 100.0 //	---	full length	AT1G02220	839476	Q5PP28	---	---	NP_171725	NM_100103	---	AT1G02220	---	---	---	---	"0006351 // transcription, DNA-dependent // inferred from electronic annotation /// 0006355 // regulation of transcription, DNA-dependent // inferred from electronic annotation /// 0007275 // multicellular organismal development // inferred from sequence or structural similarity /// 0010228 // vegetative to reproductive phase transition of meristem // inferred from reviewed computational analysis…	0005634 // nucleus // inferred from electronic annotation	0003677 // DNA binding // inferred from electronic annotation /// 0003700 // sequence-specific DNA binding transcription factor activity // inferred from sequence or structural similarity	---	IPR003441 // No apical meristem (NAM) protein // 3.7E-77	---	---	This probe set was annotated using the Matching Probes based pipeline to a Entrez Gene identifier using 4 transcripts. // false // Matching Probes // A	"AT1G02220.1(11),BT020269(11),BT022063(11),NM_100103(11)"	"At1g02220 // 68414.t00136 no apical meristem (NAM) family protein similar to NAC domain protein NAC2 (GI:15148914) {Phaseolus vulgaris}; similar to NAC domain protein NAC2 (GI:21554255) {Arabidopsis thaliana}; contains Pfam PF02365 : No apical meristem (NAM) protein // tigr // 11 // --- /// AT1G02220.1 // cdna:known chromosome:TAIR10:1:428814:430647:-1 gene:AT1G02220 transcript:AT1G02220.1 // en…	---
At1g02270	264123_at	---	---	ns	ns	ns	2.2923	unknown protein ; supported by cDNA: gi_15450672_gb_AY052704.1_	Arabidopsis ATH1-121501 Genome Array	Exemplar sequence	Affymetrix Proprietary Database	At1g02270	---	At.10716	November 2010 (TAIR tair10) /// June 2009 (TAIR 9)	Chr1:443300-446197 (-) // 100.0 //	---	full length	AT1G02270	839381	O81916	---	---	NP_563646	NM_100107	---	AT1G02270	---	---	---	---	0009409 // response to cold // inferred from expression pattern	0005634 // nucleus // inferred from direct assay /// 0016020 // membrane // inferred from electronic annotation /// 0016021 // integral to membrane // inferred from electronic annotation	0003824 // catalytic activity // inferred from sequence or structural similarity /// 0005509 // calcium ion binding // inferred from electronic annotation /// 0005509 // calcium ion binding // inferred from sequence or structural similarity	---	IPR005135 // Endonuclease/exonuclease/phosphatase // 1.5E-10 /// IPR018248 // EF-hand // 0.0010	---	---	This probe set was annotated using the Matching Probes based pipeline to a Entrez Gene identifier using 4 transcripts. // false // Matching Probes // A	"AT1G02270.1(11),AY052704(11),AY063716(11),NM_100107(11)"	"At1g02270 // 68414.t00144 endonuclease/exonuclease/phosphatase family protein / calcium-binding EF hand family protein contains Pfam profiles: PF03372 endonuclease/exonuclease/phosphatase family, PF00036 EF hand // tigr // 11 // --- /// AT1G02270.1 // cdna:known chromosome:TAIR10:1:443149:446235:-1 gene:AT1G02270 transcript:AT1G02270.1 // ensembl // 11 // --- /// AY052704 // Arabidopsis thaliana…	BX813345 // gb_htc // 7 // Cross Hyb Matching Probes
At1g02280	264121_at	TOC33 (TRANSLOCON AT THE OUTER ENVELOPE MEMBRANE OF CHLOROPLASTS 33); GTP binding / GTPase/ protein binding	TOC33	ns	ns	ns	0.3282	" putative GTP-binding protein Carboxyl-terminal end highly similar to GTP-binding protein gb|U43377, location of EST gb|AA394770 and gb|R30089; supported by cDNA: gi_14596162_gb_AY042869.1_ "	Arabidopsis ATH1-121501 Genome Array	Exemplar sequence	Affymetrix Proprietary Database	At1g02280	---	At.10710	November 2010 (TAIR tair10) /// June 2009 (TAIR 9)	Chr1:448664-450246 (-) // 100.0 //	---	full length	AT1G02280	839248	B9DHS4 /// O23680	---	---	NP_001117215 /// NP_171730	NM_001123743 /// NM_100108	---	AT1G02280	---	---	---	---	0006184 // GTP catabolic process // inferred from direct assay /// 0006810 // transport // inferred from electronic annotation /// 0006886 // intracellular protein transport // inferred from electronic annotation /// 0015031 // protein transport // inferred from electronic annotation /// 0045036 // protein targeting to chloroplast // traceable author statement	0009507 // chloroplast // inferred from direct assay /// 0009507 // chloroplast // inferred from electronic annotation /// 0009527 // plastid outer membrane // inferred from electronic annotation /// 0009536 // plastid // inferred from electronic annotation /// 0009707 // chloroplast outer membrane // inferred from direct assay /// 0009707 // chloroplast outer membrane // inferred from electronic…	0000166 // nucleotide binding // inferred from electronic annotation /// 0003924 // GTPase activity // inferred from direct assay /// 0004872 // receptor activity // inferred from electronic annotation /// 0005515 // protein binding // inferred from physical interaction /// 0005525 // GTP binding // inferred from direct assay /// 0005525 // GTP binding // inferred from electronic annotation /// 0…	---	IPR006703 // AIG1 // 3.6E-39	---	---	This probe set was annotated using the Matching Probes based pipeline to a Entrez Gene identifier using 6 transcripts. // false // Matching Probes // A	"AT1G02280.1(11),AT1G02280.2(11),AY056448(11),BT025654(11),NM_001123743(11),NM_100108(11)"	"At1g02280 // 68414.t00146 GTP-binding protein (TOC33) identical to atToc33 protein (GI:11557973) [Arabidopsis thaliana]; Carboxyl-terminal end highly similar to GTP-binding protein SP:U43377, location of EST gb|AA394770 and gb|R30089; identical to cDNA for chloroplast atToc33 protein GI:11557972 // tigr // 11 // --- /// AT1G02280.1 // cdna:known chromosome:TAIR10:1:448463:450425:-1 gene:AT1G0228…	---
At1g02360	259443_at	---	---	ns	ns	ns	3.3018	" chitinase, putative similar to chitinase GI:1237025 from [Arachis hypogaea] "	Arabidopsis ATH1-121501 Genome Array	Exemplar sequence	Affymetrix Proprietary Database	At1g02360	---	At.42607	November 2010 (TAIR tair10) /// June 2009 (TAIR 9)	Chr1:472137-473116 (-) // 100.0 //	---	full length	AT1G02360	837724	Q9FZ25	---	---	NP_171738	NM_100117	---	AT1G02360	---	---	---	---	0002679 // respiratory burst involved in defense response // inferred from reviewed computational analysis /// 0005975 // carbohydrate metabolic process // inferred from electronic annotation /// 0006032 // chitin catabolic process // inferred from electronic annotation /// 0006865 // amino acid transport // inferred from reviewed computational analysis /// 0010167 // response to nitrate // infer…	---	0004568 // chitinase activity // inferred from electronic annotation /// 0004568 // chitinase activity // inferred from sequence or structural similarity	---	"IPR000726 // Glycoside hydrolase, family 19, catalytic // 4.7E-136"	---	---	This probe set was annotated using the Matching Probes based pipeline to a Entrez Gene identifier using 4 transcripts. // false // Matching Probes // A	"AT1G02360.1(11),BT012598(11),BT014832(11),NM_100117(11)"	"At1g02360 // 68414.t00159 chitinase, putative similar to chitinase precursor GI:5880845 from [Petroselinum crispum] // tigr // 11 // --- /// AT1G02360.1 // cdna:known chromosome:TAIR10:1:471990:473160:-1 gene:AT1G02360 transcript:AT1G02360.1 // ensembl // 11 // --- /// BT012598 // Arabidopsis thaliana At1g02360 gene, complete cds. // gb // 11 // --- /// BT014832 // Arabidopsis thaliana At1g02360…	---
At1g02430	259447_s_at	ATARFD1A (ADP-ribosylation factor D1A); GTP binding	ATARFD1A	ns	ns	ns	3.5414	" ADP-ribosylation factor, putative similar to ADP-ribosylation factor GI:166586 from [Arabidopsis thaliana] "	Arabidopsis ATH1-121501 Genome Array	Exemplar sequence	Affymetrix Proprietary Database	At1g02430	---	At.42602	November 2010 (TAIR tair10) /// June 2009 (TAIR 9)	Chr1:495174-496062 (-) // 100.0 //	---	full length	AT1G02430 /// AT1G02440	839230 /// 839242	F4HXI4 /// F4HXI5 /// Q84VV7 /// Q9FZ18	---	---	NP_171745 /// NP_563652	NM_100124 /// NM_100125	---	AT1G02430 /// AT1G02440	---	---	---	---	0006886 // intracellular protein transport // inferred from electronic annotation /// 0007264 // small GTPase mediated signal transduction // inferred from electronic annotation	0005622 // intracellular // inferred from electronic annotation	0000166 // nucleotide binding // inferred from electronic annotation /// 0005525 // GTP binding // inferred from electronic annotation /// 0005525 // GTP binding // inferred from sequence or structural similarity	---	"IPR006689 // Small GTPase superfamily, ARF/SAR type // 6.7E-50 /// IPR006689 // Small GTPase superfamily, ARF/SAR type // 3.2E-45 /// IPR013684 // Mitochondrial Rho-like // 2.0E-5 /// IPR013684 // Mitochondrial Rho-like // 1.4E-4"	---	---	This probe set was annotated using the Matching Probes based pipeline to a Entrez Gene identifier using 4 transcripts. // true // Matching Probes // A	"FGENESH00000011937(11),AT1G02430.1(11),AT1G02440.1(11),NM_100125(11),NM_100124(11),At1g02430(9),At1g02440(11)"	"At1g02430 // 68414.t00167 ADP-ribosylation factor, putative similar to ADP-ribosylation factor GI:166586 from [Arabidopsis thaliana] // tigr // 9 // --- /// AT1G02430.1 // cdna:known chromosome:TAIR10:1:495050:496062:-1 gene:AT1G02430 transcript:AT1G02430.1 // ensembl // 11 // --- /// At1g02440 // 68414.t00169 ADP-ribosylation factor, putative similar to ADP-ribosylation factor GB:AAA32729 GI:16…	BT004790 // gb // 7 // Cross Hyb Matching Probes
At1g02450	260904_at	NIMIN1 (NIM1-INTERACTING 1); protein binding	NIMIN1	ns	ns	7.4269	11.7253	unknown protein	Arabidopsis ATH1-121501 Genome Array	Exemplar sequence	Affymetrix Proprietary Database	At1g02450	---	At.10196	November 2010 (TAIR tair10) /// June 2009 (TAIR 9)	Chr1:498051-498435 (-) // 100.0 //	---	full length	AT1G02450	837800	Q9FNZ5	---	---	NP_563653	NM_100126	---	AT1G02450	---	---	---	---	"0000165 // MAPK cascade // inferred from reviewed computational analysis /// 0001666 // response to hypoxia // inferred from reviewed computational analysis /// 0002831 // regulation of response to biotic stimulus // inferred from reviewed computational analysis /// 0006355 // regulation of transcription, DNA-dependent // inferred from reviewed computational analysis /// 0006612 // protein targe…	0005634 // nucleus // inferred from direct assay /// 0005634 // nucleus // inferred from electronic annotation	0005515 // protein binding // inferred from physical interaction	---	---	---	---	This probe set was annotated using the Matching Probes based pipeline to a Entrez Gene identifier using 4 transcripts. // false // Matching Probes // A	"AK119149(11),AT1G02450.1(11),BT003662(11),NM_100126(11)"	"AK119149 // Arabidopsis thaliana At1g02450 mRNA for unknown protein, complete cds, clone: RAFL21-49-L15. // gb // 11 // --- /// At1g02450 // 68414.t00170 NPR1/NIM1-interacting protein 1 (NIMIN-1) identical to NIMIN-1 protein [Arabidopsis thaliana] gi|12057154|emb|CAC19844; identical to cDNA NIMIN-1 protein (nimin-1 gene)GI:12057153 // tigr // 11 // --- /// AT1G02450.1 // cdna:known chromosome:TA…	FGENESH00000011937 // ensembl // 4 // Cross Hyb Matching Probes
At1g02470	260933_at	---	---	ns	ns	4.4391	3.4748	hypothetical protein contains non-consensus splice sites.; supported by full-length cDNA: Ceres:29906.	Arabidopsis ATH1-121501 Genome Array	Exemplar sequence	Affymetrix Proprietary Database	At1g02470	---	At.42599	November 2010 (TAIR tair10) /// June 2009 (TAIR 9)	Chr1:511915-513573 (-) // 100.0 //	---	full length	AT1G02470	837812	A8MSF0 /// F4HXI8 /// Q8LBW6	---	---	NP_001077451 /// NP_563655	NM_001083982 /// NM_100128	---	AT1G02470	---	---	---	---	---	---	---	---	IPR005031 // Streptomyces cyclase/dehydrase // 1.3E-32 /// IPR005031 // Streptomyces cyclase/dehydrase // 1.3E-32 /// IPR019587 // Polyketide cyclase/dehydrase // 1.9E-6 /// IPR019587 // Polyketide cyclase/dehydrase // 1.1E-6	---	---	This probe set was annotated using the Matching Probes based pipeline to a Entrez Gene identifier using 4 transcripts. // false // Matching Probes // A	"AT1G02470.1(11),AT1G02470.2(11),NM_001083982(11),NM_100128(11)"	"At1g02470 // 68414.t00174 expressed protein contains non-consensus splice sites; // tigr // 10 // --- /// AT1G02470.1 // cdna:known chromosome:TAIR10:1:511765:513624:-1 gene:AT1G02470 transcript:AT1G02470.1 // ensembl // 11 // --- /// AT1G02470.2 // cdna:known chromosome:TAIR10:1:511765:513611:-1 gene:AT1G02470 transcript:AT1G02470.2 // ensembl // 11 // --- /// FGENESH00000011971 // cdna:novel c…	---
At1g02475	260916_at	---	---	ns	ns	ns	2.1896	predicted protein ; supported by cDNA: gi_13878058_gb_AF370292.1_AF370292	Arabidopsis ATH1-121501 Genome Array	Exemplar sequence	Affymetrix Proprietary Database	At1g02475	---	At.19069	November 2010 (TAIR tair10) /// June 2009 (TAIR 9)	Chr1:514109-515331 (-) // 100.0 //	---	full length	AT1G02475	839236	Q94K52	---	---	NP_563656	NM_100129	---	AT1G02475	---	---	---	---	---	---	---	---	IPR005031 // Streptomyces cyclase/dehydrase // 3.7E-30	---	---	This probe set was annotated using the Matching Probes based pipeline to a Entrez Gene identifier using 5 transcripts. // false // Matching Probes // A	"AF370292(11),AK176092(11),AT1G02475.1(11),AY063040(11),NM_100129(11)"	"AF370292 // Arabidopsis thaliana unknown protein (At1g02475) mRNA, complete cds. // gb // 11 // --- /// AK176092 // Arabidopsis thaliana mRNA, complete cds, clone: RAFL22-86-K15. // gb // 11 // --- /// AT1G02475.1 // cdna:known chromosome:TAIR10:1:513843:515404:-1 gene:AT1G02475 transcript:AT1G02475.1 // ensembl // 11 // --- /// AY063040 // Arabidopsis thaliana unknown protein (At1g02475) mRNA, …	FGENESH00000006042 // ensembl // 6 // Cross Hyb Matching Probes /// At1g02475 // tigr // 7 // Cross Hyb Matching Probes
At1g02640	260914_at	"BXL2 (BETA-XYLOSIDASE 2); hydrolase, hydrolyzing O-glycosyl compounds"	BXL2	0.3839	ns	ns	0.1993	" beta-xylosidase, putative similar to beta-xylosidase GB:Z84377 GI:2102655 from [Aspergillus niger]; supported by cDNA: gi_14194120_gb_AF367266.1_AF367266 "	Arabidopsis ATH1-121501 Genome Array	Exemplar sequence	Affymetrix Proprietary Database	At1g02640	---	At.25322	November 2010 (TAIR tair10) /// June 2009 (TAIR 9)	Chr1:564292-567580 (+) // 100.0 //	---	full length	AT1G02640	837940	Q94KD8	---	---	NP_563659	NM_100144	---	AT1G02640	---	---	---	---	0005975 // carbohydrate metabolic process // inferred from electronic annotation /// 0008152 // metabolic process // inferred from electronic annotation /// 0046685 // response to arsenic-containing substance // inferred from reviewed computational analysis	0005576 // extracellular region // inferred from electronic annotation /// 0005578 // proteinaceous extracellular matrix // inferred from electronic annotation /// 0009505 // plant-type cell wall // inferred from direct assay	"0004553 // hydrolase activity, hydrolyzing O-glycosyl compounds // inferred from electronic annotation /// 0004553 // hydrolase activity, hydrolyzing O-glycosyl compounds // inferred from sequence or structural similarity /// 0016787 // hydrolase activity // inferred from electronic annotation /// 0016798 // hydrolase activity, acting on glycosyl bonds // inferred from electronic annotation"	---	"IPR001764 // Glycoside hydrolase, family 3, N-terminal // 3.3E-63 /// IPR002772 // Glycoside hydrolase family 3 C-terminal domain // 3.6E-84"	---	---	This probe set was annotated using the Matching Probes based pipeline to a Entrez Gene identifier using 4 transcripts. // false // Matching Probes // A	"AF367266(11),AT1G02640.1(11),AY143952(11),NM_100144(11)"	"AF367266 // Arabidopsis thaliana At1g02640/T14P4_11 mRNA, complete cds. // gb // 11 // --- /// At1g02640 // 68414.t00190 glycosyl hydrolase family 3 protein similar to beta-xylosidase GB:Z84377 GI:2102655 from [Aspergillus niger] // tigr // 11 // --- /// AT1G02640.1 // cdna:known chromosome:TAIR10:1:564205:567769:1 gene:AT1G02640 transcript:AT1G02640.1 // ensembl // 11 // --- /// AY143952 // Ara…	---
At1g02690	260910_at	IMPA-6 (IMPORTIN ALPHA ISOFORM 6); binding / protein transporter	IMPA-6	ns	ns	ns	0.2167	" importin alpha, putative similar to importin alpha GB:AAC27644 GI:3342556 from [Arabidopsis thaliana] "	Arabidopsis ATH1-121501 Genome Array	Exemplar sequence	Affymetrix Proprietary Database	At1g02690	---	At.27815	November 2010 (TAIR tair10) /// June 2009 (TAIR 9)	Chr1:584396-587036 (+) // 100.0 //	---	full length	AT1G02690	839517	F4HXL3 /// Q9FWY7	---	---	NP_171769 /// NP_973743	NM_100149 /// NM_202014	---	AT1G02690	---	---	---	---	0000226 // microtubule cytoskeleton organization // inferred from reviewed computational analysis /// 0000911 // cytokinesis by cell plate formation // inferred from reviewed computational analysis /// 0006260 // DNA replication // inferred from reviewed computational analysis /// 0006306 // DNA methylation // inferred from reviewed computational analysis /// 0006499 // N-terminal protein myristo…	0005634 // nucleus // inferred from electronic annotation /// 0005737 // cytoplasm // inferred from electronic annotation	0008565 // protein transporter activity // inferred from electronic annotation /// 0008565 // protein transporter activity // inferred from sequence or structural similarity	---	"IPR000225 // Armadillo // 3.8E-12 /// IPR000225 // Armadillo // 2.0E-14 /// IPR000225 // Armadillo // 7.4E-5 /// IPR000225 // Armadillo // 1.3E-6 /// IPR000225 // Armadillo // 2.3E-12 /// IPR000225 // Armadillo // 2.6E-9 /// IPR000225 // Armadillo // 4.2E-11 /// IPR000225 // Armadillo // 3.3E-6 /// IPR000225 // Armadillo // 7.2E-6 /// IPR000225 // Armadillo // 2.3E-12 /// IPR000225 // Armadillo …	---	---	This probe set was annotated using the Matching Probes based pipeline to a Entrez Gene identifier using 6 transcripts. // false // Matching Probes // A	"AT1G02690.1(11),AT1G02690.2(11),AY070068(11),AY096437(11),NM_100149(11),NM_202014(11)"	"At1g02690 // 68414.t00195 importin alpha-2 subunit, putative similar to importin alpha-2 subunit (Karyopherin alpha-2 subunit) (KAP alpha) SP:O04294 from [Arabidopsis thaliana] // tigr // 10 // --- /// AT1G02690.1 // cdna:known chromosome:TAIR10:1:584260:587219:1 gene:AT1G02690 transcript:AT1G02690.1 // ensembl // 11 // --- /// AT1G02690.2 // cdna:known chromosome:TAIR10:1:584260:587219:1 gene:A…	---
At1g02730	262109_at	"ATCSLD5; 1,4-beta-D-xylan synthase/ cellulose synthase"	ATCSLD5	ns	ns	0.4473	0.159	hypothetical protein similar to cellulose synthase catalytic subunit GB:AAC39336 GI:2827143 from (Arabidopsis thaliana)	Arabidopsis ATH1-121501 Genome Array	Exemplar sequence	Affymetrix Proprietary Database	At1g02730	---	At.42583	November 2010 (TAIR tair10) /// June 2009 (TAIR 9)	Chr1:594696-598473 (-) // 100.0 //	---	full length	AT1G02730	839467	Q9SRW9	---	---	NP_171773	NM_100153	---	AT1G02730	---	---	---	---	0000226 // microtubule cytoskeleton organization // inferred from reviewed computational analysis /// 0000271 // polysaccharide biosynthetic process // inferred from sequence or structural similarity /// 0000724 // double-strand break repair via homologous recombination // inferred from reviewed computational analysis /// 0000911 // cytokinesis by cell plate formation // inferred from reviewed co…	0000139 // Golgi membrane // inferred from electronic annotation /// 0005794 // Golgi apparatus // inferred from direct assay /// 0005794 // Golgi apparatus // inferred from electronic annotation /// 0016020 // membrane // inferred from electronic annotation /// 0016021 // integral to membrane // inferred from electronic annotation	"0016740 // transferase activity // inferred from electronic annotation /// 0016757 // transferase activity, transferring glycosyl groups // inferred from electronic annotation /// 0016760 // cellulose synthase (UDP-forming) activity // inferred from electronic annotation /// 0046527 // glucosyltransferase activity // non-traceable author statement"	---	IPR005150 // Cellulose synthase // 0.0	---	---	This probe set was annotated using the Matching Probes based pipeline to a Entrez Gene identifier using 2 transcripts. // false // Matching Probes // A	"AT1G02730.1(11),NM_100153(11)"	"At1g02730 // 68414.t00200 cellulose synthase family protein similar to cellulose synthase catalytic subunit [gi:13925881] from Nicotiana alata, cellulose synthase-4 [gi:9622880] from Zea mays // tigr // 11 // --- /// AT1G02730.1 // cdna:known chromosome:TAIR10:1:594573:598657:-1 gene:AT1G02730 transcript:AT1G02730.1 // ensembl // 11 // --- /// FGENESH00000006040 // cdna:novel chromosome:TAIR10:1…	---
At1g02780	262117_at	emb2386 (embryo defective 2386); structural constituent of ribosome	emb2386	ns	ns	ns	0.4967	" ribosomal protein L19, putative similar to ribosomal protein L19 GI:36127 from [Homo sapiens];supported by full-length cDNA: Ceres:2906. "	Arabidopsis ATH1-121501 Genome Array	Exemplar sequence	Affymetrix Proprietary Database	At1g02780	---	At.24204	November 2010 (TAIR tair10) /// June 2009 (TAIR 9)	Chr1:608119-609391 (-) // 100.0 //	---	full length	AT1G02780	839407	Q8W101 /// Q9SRX2	---	---	NP_171777	NM_100157	---	AT1G02780	---	---	---	---	0001510 // RNA methylation // inferred from reviewed computational analysis /// 0006094 // gluconeogenesis // inferred from reviewed computational analysis /// 0006096 // glycolysis // inferred from reviewed computational analysis /// 0006412 // translation // inferred from electronic annotation /// 0006412 // translation // inferred from sequence or structural similarity /// 0009651 // response …	0005622 // intracellular // inferred from electronic annotation /// 0005730 // nucleolus // inferred from direct assay /// 0005829 // cytosol // inferred from direct assay /// 0005840 // ribosome // inferred from electronic annotation /// 0005840 // ribosome // inferred from sequence or structural similarity /// 0005886 // plasma membrane // inferred from direct assay /// 0009506 // plasmodesma /…	0003735 // structural constituent of ribosome // inferred from electronic annotation /// 0003735 // structural constituent of ribosome // inferred from sequence or structural similarity	---	IPR000196 // Ribosomal protein L19/L19e // 4.5E-94	---	---	This probe set was annotated using the Matching Probes based pipeline to a Entrez Gene identifier using 4 transcripts. // false // Matching Probes // A	"AF424580(11),AT1G02780.1(11),BT010178(11),NM_100157(11)"	"AF424580 // Arabidopsis thaliana At1g02780/T14P4_3 mRNA, complete cds. // gb // 11 // --- /// AT1G02780.1 // cdna:known chromosome:TAIR10:1:607808:609465:-1 gene:AT1G02780 transcript:AT1G02780.1 // ensembl // 11 // --- /// BT010178 // Arabidopsis thaliana At1g02780/T14P4_3 mRNA, complete cds. // gb // 11 // --- /// FGENESH00000016881 // cdna:novel chromosome:TAIR10:1:605071:609391:-1 transcript:…	AF462835 // gb // 8 // Cross Hyb Matching Probes /// At1g02780 // tigr // 8 // Cross Hyb Matching Probes
At1g02820	262113_at	---	---	ns	ns	ns	2.5217	" late embryogenis abundant protein, putative similar to late embryogenis abundant protein 5 GI:2981167 from [Nicotiana tabacum];supported by full-length cDNA: Ceres:96540. "	Arabidopsis ATH1-121501 Genome Array	Exemplar sequence	Affymetrix Proprietary Database	At1g02820	---	At.42577	November 2010 (TAIR tair10) /// June 2009 (TAIR 9)	Chr1:623932-624304 (-) // 100.0 //	---	full length	AT1G02820	839304	Q9SRX6	---	---	NP_171781	NM_100163	---	AT1G02820	---	---	---	---	0006950 // response to stress // inferred from electronic annotation /// 0009790 // embryo development // inferred from sequence or structural similarity	---	---	---	"IPR004926 // Late embryogenesis abundant protein, LEA-5 // 1.6E-50"	---	---	This probe set was annotated using the Matching Probes based pipeline to a Entrez Gene identifier using 4 transcripts. // false // Matching Probes // A	"AK176747(11),AT1G02820.1(11),BT024641(11),NM_100163(11)"	"AK176747 // Arabidopsis thaliana mRNA, complete cds, clone: RAFL25-28-M01. // gb // 11 // --- /// At1g02820 // 68414.t00216 late embryogenesis abundant 3 family protein / LEA3 family protein similar to late embryogenis abundant protein 5 GI:2981167 from [Nicotiana tabacum]; contains Pfam profile PF03242: Late embryogenesis abundant protein // tigr // 11 // --- /// AT1G02820.1 // cdna:known chrom…	---
At1g02850	262118_at	"BGLU11 (BETA GLUCOSIDASE 11); catalytic/ cation binding / hydrolase, hydrolyzing O-glycosyl compounds"	BGLU11	ns	ns	2.8948	4.4651	" beta-glucosidase, putative similar to beta-glucosidase GI:5030906 from [Polygonum tinctorium]; supported by cDNA: gi_15146265_gb_AY049274.1_ "	Arabidopsis ATH1-121501 Genome Array	Exemplar sequence	Affymetrix Proprietary Database	At1g02850	---	At.26199	November 2010 (TAIR tair10) /// June 2009 (TAIR 9)	Chr1:630568-633085 (+) // 100.0 //	---	full length	AT1G02850	839435	B3H5Q1 /// Q570I7	---	---	NP_001117217 /// NP_563666 /// NP_849578 /// NP_973745 /// NP_973746	NM_001123745 /// NM_100166 /// NM_179247 /// NM_202016 /// NM_202017	---	AT1G02850	---	---	---	---	0005975 // carbohydrate metabolic process // inferred from electronic annotation /// 0008152 // metabolic process // inferred from electronic annotation	---	"0003824 // catalytic activity // inferred from electronic annotation /// 0004553 // hydrolase activity, hydrolyzing O-glycosyl compounds // inferred from electronic annotation /// 0004553 // hydrolase activity, hydrolyzing O-glycosyl compounds // inferred from sequence or structural similarity /// 0008422 // beta-glucosidase activity // inferred from electronic annotation /// 0016787 // hydrolas…	---	"IPR001360 // Glycoside hydrolase, family 1 // 1.3E-169 /// IPR001360 // Glycoside hydrolase, family 1 // 1.7E-167 /// IPR001360 // Glycoside hydrolase, family 1 // 4.0E-172 /// IPR001360 // Glycoside hydrolase, family 1 // 5.4E-184 /// IPR001360 // Glycoside hydrolase, family 1 // 5.3E-173"	---	---	This probe set was annotated using the Matching Probes based pipeline to a Entrez Gene identifier using 13 transcripts. // false // Matching Probes // A	"AT1G02850.1(11),AT1G02850.2(11),AT1G02850.3(11),AT1G02850.4(10),AT1G02850.5(11),AY049274(11),AY062763(11),BT001137(11),NM_001123745(11),NM_100166(11),NM_179247(11),NM_202016(11),NM_202017(10)"	"At1g02850 // 68414.t00219 glycosyl hydrolase family 1 protein contains Pfam PF00232 : Glycosyl hydrolase family 1 domain; TIGRFAM TIGR01233: 6-phospho-beta-galactosidase; similar to hydroxyisourate hydrolase (GI:19569603) [Glycine max] // tigr // 9 // --- /// AT1G02850.1 // cdna:known chromosome:TAIR10:1:630505:633259:1 gene:AT1G02850 transcript:AT1G02850.1 // ensembl // 11 // --- /// AT1G02850.…	AK220721 // gb // 8 // Cross Hyb Matching Probes
At1g02870	262112_at	---	---	ns	ns	ns	0.4042	unknown protein ;supported by full-length cDNA: Ceres:5556.	Arabidopsis ATH1-121501 Genome Array	Exemplar sequence	Affymetrix Proprietary Database	At1g02870	---	At.22880	November 2010 (TAIR tair10) /// June 2009 (TAIR 9)	Chr1:637400-638603 (-) // 100.0 //	---	full length	AT1G02870	839496	Q8RWK5	---	---	NP_563668	NM_100168	---	AT1G02870	---	---	---	---	---	---	---	---	IPR019002 // Ribosome biogenesis protein Nop16 // 9.1E-65	---	---	This probe set was annotated using the Matching Probes based pipeline to a Entrez Gene identifier using 4 transcripts. // false // Matching Probes // A	"AT1G02870.1(11),AY093033(11),BT006570(11),NM_100168(11)"	"At1g02870 // 68414.t00221 expressed protein // tigr // 11 // --- /// AT1G02870.1 // cdna:known chromosome:TAIR10:1:637214:638677:-1 gene:AT1G02870 transcript:AT1G02870.1 // ensembl // 11 // --- /// AY093033 // Arabidopsis thaliana unknown protein (At1g02870) mRNA, complete cds. // gb // 11 // --- /// BT006570 // Arabidopsis thaliana At1g02870 gene, complete cds. // gb // 11 // --- /// FGENESH000…	---
At1g02930	262119_s_at	ATGSTF6 (GLUTATHIONE S-TRANSFERASE); copper ion binding / glutathione binding / glutathione transferase	ATGSTF6	ns	ns	4.5809	6.1867	" glutathione S-transferase, putative similar to glutathione S-transferase GI:860955 from [Hyoscyamus muticus]; supported by cDNA: gi_15215607_gb_AY050332.1_ "	Arabidopsis ATH1-121501 Genome Array	Exemplar sequence	Affymetrix Proprietary Database	At1g02930	---	At.20350	November 2010 (TAIR tair10) /// June 2009 (TAIR 9)	Chr1:661362-662191 (-) // 100.0 //	---	full length	AT1G02920 /// AT1G02930	839295 /// 839515	P42760 /// Q9SRY5	---	---	NP_001184893 /// NP_171791 /// NP_171792	NM_001197964 /// NM_100173 /// NM_100174	---	AT1G02920 /// AT1G02930	---	---	---	---	"0006950 // response to stress // inferred from expression pattern /// 0006950 // response to stress // inferred from electronic annotation /// 0006952 // defense response // inferred from electronic annotation /// 0006979 // response to oxidative stress // inferred from direct assay /// 0006979 // response to oxidative stress // inferred from expression pattern /// 0009407 // toxin catabolic pro…	0005618 // cell wall // inferred from direct assay /// 0005634 // nucleus // inferred from direct assay /// 0005737 // cytoplasm // non-traceable author statement /// 0005737 // cytoplasm // inferred from direct assay /// 0005737 // cytoplasm // inferred from electronic annotation /// 0005739 // mitochondrion // inferred from direct assay /// 0005773 // vacuole // inferred from direct assay /// 0…	0004364 // glutathione transferase activity // inferred from sequence or structural similarity /// 0004364 // glutathione transferase activity // inferred from electronic annotation /// 0005507 // copper ion binding // inferred from direct assay /// 0016740 // transferase activity // inferred from electronic annotation /// 0043295 // glutathione binding // inferred from direct assay /// 0050897 /…	---	"IPR004045 // Glutathione S-transferase, N-terminal // 5.8E-25 /// IPR004045 // Glutathione S-transferase, N-terminal // 4.4E-24 /// IPR004046 // Glutathione S-transferase, C-terminal // 6.3E-23 /// IPR004046 // Glutathione S-transferase, C-terminal // 3.0E-23"	---	---	This probe set was annotated using the Matching Probes based pipeline to a Entrez Gene identifier using 10 transcripts. // true // Matching Probes // A	"AY050332(11),AY062642(11),AY093281(11),AY097392(11),D17672(10),AF288177(10),FGENESH00000016887(11),FGENESH00000016897(11),AT1G02920.1(11),AT1G02930.1(11),AT1G02930.2(11),NM_100173(11),NM_100174(11),NM_001197964(11),At1g02920(11),At1g02930(11)"	"AF288177 // Arabidopsis thaliana chromosome I glutathione S-transferase (GST11) mRNA, complete cds. // gb // 10 // --- /// At1g02920 // 68414.t00226 glutathione S-transferase, putative similar to glutathione S-transferase GI:860955 from [Hyoscyamus muticus]; supported by cDNA GI:443697. // tigr // 11 // --- /// AT1G02920.1 // cdna:known chromosome:TAIR10:1:658657:659771:-1 gene:AT1G02920 transcr…	BX841974 // gb_htc // 5 // Cross Hyb Matching Probes
At1g02970	262106_at	WEE1 (ARABIDOPSIS WEE1 KINASE HOMOLOG); kinase/ protein kinase	WEE1	ns	ns	ns	0.4422	hypothetical protein similar to Wee1-like protein GI:5821717 from [Zea mays]	Arabidopsis ATH1-121501 Genome Array	Exemplar sequence	Affymetrix Proprietary Database	At1g02970	---	At.16438	November 2010 (TAIR tair10) /// June 2009 (TAIR 9)	Chr1:673407-676127 (+) // 100.0 //	---	full length	AT1G02970	839453	Q8L4H0	---	---	NP_171796	NM_100178	---	AT1G02970	---	---	---	---	0000076 // DNA replication checkpoint // inferred from expression pattern /// 0000087 // M phase of mitotic cell cycle // inferred from reviewed computational analysis /// 0000280 // nuclear division // inferred from reviewed computational analysis /// 0000724 // double-strand break repair via homologous recombination // inferred from reviewed computational analysis /// 0000911 // cytokinesis by …	0005634 // nucleus // inferred from electronic annotation	"0000166 // nucleotide binding // inferred from electronic annotation /// 0004672 // protein kinase activity // inferred from direct assay /// 0004672 // protein kinase activity // inferred from electronic annotation /// 0004674 // protein serine/threonine kinase activity // inferred from electronic annotation /// 0004713 // protein tyrosine kinase activity // inferred from electronic annotation …	---	IPR001245 // Serine-threonine/tyrosine-protein kinase catalytic domain // 6.4E-13	---	---	This probe set was annotated using the Matching Probes based pipeline to a Entrez Gene identifier using 4 transcripts. // false // Matching Probes // A	"AB077385(11),AJ439593(11),AT1G02970.1(11),NM_100178(11)"	"AB077385 // Arabidopsis thaliana wee1At mRNA for Wee1 kinase, complete cds. // gb // 11 // --- /// AJ439593 // Arabidopsis thaliana mRNA for wee1 protein kinase. // gb // 11 // --- /// At1g02970 // 68414.t00232 protein kinase, putative similar to Wee1-like protein GI:5821717 from [Zea mays] // tigr // 11 // --- /// AT1G02970.1 // cdna:known chromosome:TAIR10:1:673306:676378:1 gene:AT1G02970 tran…	---
At1g03110	263119_at	---	---	ns	ns	ns	0.2844	" hypothetical protein predicted by genefinder, contains 2 PF|00400 WD40, G-beta repeats; supported by cDNA: gi_13877930_gb_AF370228.1_AF370228 "	Arabidopsis ATH1-121501 Genome Array	Exemplar sequence	Affymetrix Proprietary Database	At1g03110	---	At.19063	November 2010 (TAIR tair10) /// June 2009 (TAIR 9)	Chr1:749358-751796 (+) // 100.0 //	---	full length	AT1G03110	839572	Q93WD7	---	---	NP_563675	NM_100193	---	AT1G03110	---	---	---	---	0001510 // RNA methylation // inferred from reviewed computational analysis /// 0006400 // tRNA modification // inferred from mutant phenotype /// 0008618 // 7-methylguanosine metabolic process // inferred from mutant phenotype	---	0000166 // nucleotide binding // inferred from sequence or structural similarity	---	---	---	---	This probe set was annotated using the Matching Probes based pipeline to a Entrez Gene identifier using 4 transcripts. // false // Matching Probes // A	"AF370228(11),AT1G03110.1(11),AY059120(11),NM_100193(11)"	"AF370228 // Arabidopsis thaliana unknown protein (At1g03110) mRNA, complete cds. // gb // 11 // --- /// At1g03110 // 68414.t00250 transducin family protein / WD-40 repeat family protein contains 4 WD-40 repeats (PF00400); similar to WD-repeat domain 4 protein (GI:9955698) [Mus musculus] // tigr // 11 // --- /// AT1G03110.1 // cdna:known chromosome:TAIR10:1:749246:751963:1 gene:AT1G03110 transcri…	FGENESH00000012525 // ensembl // 4 // Cross Hyb Matching Probes
At1g03210	264355_at	---	---	ns	ns	2.7461	3.4975	" unknown protein similar to PHZF, catalyzing the hydroxylation of phenazine-1-carboxylic acid to2-hydroxy-phenazine-1-carboxylic acid; ESTs gb|H37641 and gb|AA651422 come from this gene "	Arabidopsis ATH1-121501 Genome Array	Exemplar sequence	Affymetrix Proprietary Database	At1g03210	---	At.22184	November 2010 (TAIR tair10) /// June 2009 (TAIR 9)	Chr1:782947-784240 (+) // 100.0 //	---	full length	AT1G03210	838493	B9DHG8 /// Q9ZVS2	---	---	NP_171820	NM_100203	---	AT1G03210	---	---	---	---	0009058 // biosynthetic process // inferred from electronic annotation /// 0009058 // biosynthetic process // inferred from sequence or structural similarity	---	0003824 // catalytic activity // inferred from electronic annotation /// 0003824 // catalytic activity // inferred from sequence or structural similarity	---	IPR003719 // Phenazine biosynthesis PhzF protein // 5.6E-146	---	---	This probe set was annotated using the Matching Probes based pipeline to a Entrez Gene identifier using 3 transcripts. // false // Matching Probes // A	"AF332412(11),AT1G03210.1(11),NM_100203(11)"	"AF332412 // Arabidopsis thaliana clone C00069 (f) unknown protein (At1g03210) mRNA, complete cds. // gb // 11 // --- /// AK317520 // Arabidopsis thaliana AT1G03210 mRNA, complete cds, clone: RAFL23-15-A06. // gb // 11 // --- /// At1g03210 // 68414.t00260 phenazine biosynthesis PhzC/PhzF family protein contains Pfam profile: PF02567 phenazine biosynthesis-like protein // tigr // 11 // --- /// AT1…	BX842556 // gb_htc // 1 // Cross Hyb Matching Probes
At1g03270	264352_at	---	---	ns	ns	ns	0.4615	unknown protein Strong similarity to gi|2244780 hypothetical protein from Arabidopsis thaliana chromosome 4 contig gb|Z97335	Arabidopsis ATH1-121501 Genome Array	Exemplar sequence	Affymetrix Proprietary Database	At1g03270	---	At.49843	November 2010 (TAIR tair10) /// June 2009 (TAIR 9)	Chr1:799190-802436 (+) // 100.0 //	---	full length	AT1G03270	838595	Q9ZVS8	---	---	NP_171826	NM_100209	---	AT1G03270	---	---	---	---	---	0016020 // membrane // inferred from electronic annotation /// 0016021 // integral to membrane // inferred from electronic annotation	---	---	"IPR000644 // Cystathionine beta-synthase, core // 9.0E-7 /// IPR002550 // Domain of unknown function DUF21 // 1.8E-42"	---	---	This probe set was annotated using the Matching Probes based pipeline to a Entrez Gene identifier using 2 transcripts. // false // Matching Probes // A	"AT1G03270.1(11),NM_100209(11)"	"At1g03270 // 68414.t00266 expressed protein contains Pfam profile PF01595: Domain of unknown function // tigr // 9 // --- /// AT1G03270.1 // cdna:known chromosome:TAIR10:1:799191:802436:1 gene:AT1G03270 transcript:AT1G03270.1 // ensembl // 11 // --- /// BX815050 // Arabidopsis thaliana Full-length cDNA Complete sequence from clone GSLTLS29ZG11 of Adult vegetative tissue of strain col-0 of Arabid…	BX817233 // gb_htc // 1 // Cross Hyb Matching Probes
At1g03290	264362_at	---	---	ns	ns	2.3266	3.8241	" unknown protein ESTs gb|H36966, gb|R65511, gb|T42324 and gb|T20569 come from this gene "	Arabidopsis ATH1-121501 Genome Array	Exemplar sequence	Affymetrix Proprietary Database	At1g03290	---	At.43158	November 2010 (TAIR tair10) /// June 2009 (TAIR 9)	Chr1:807969-810680 (+) // 100.0 //	---	full length	AT1G03290	838603	Q9ZVT0	---	---	NP_001184898 /// NP_171828	NM_001197969 /// NM_100211	---	AT1G03290	---	---	---	---	0006499 // N-terminal protein myristoylation // inferred from reviewed computational analysis	---	---	---	---	---	---	This probe set was annotated using the Matching Probes based pipeline to a Entrez Gene identifier using 4 transcripts. // false // Matching Probes // A	"AT1G03290.1(11),AT1G03290.2(11),NM_001197969(11),NM_100211(11)"	"At1g03290 // 68414.t00268 expressed protein ESTs gb|H36966, gb|R65511, gb|T42324 and gb|T20569 come from this gene // tigr // 11 // --- /// AT1G03290.1 // cdna:known chromosome:TAIR10:1:807396:810690:1 gene:AT1G03290 transcript:AT1G03290.1 // ensembl // 11 // --- /// AT1G03290.2 // cdna:known chromosome:TAIR10:1:807361:810868:1 gene:AT1G03290 transcript:AT1G03290.2 // ensembl // 11 // --- /// FG…	---
At1g03360	264357_at	ATRRP4 (ARABIDOPSIS THALIANA RIBOSOMAL RNA PROCESSING 4); RNA binding / exonuclease	ATRRP4	ns	ns	ns	0.3032	hypothetical protein Similar to hypothetical protein SPAC2F7.14c gi|1052797 from Schizosaccharomyces pombe cosmid gb|Z50142	Arabidopsis ATH1-121501 Genome Array	Exemplar sequence	Affymetrix Proprietary Database	At1g03360	---	At.42547	November 2010 (TAIR tair10) /// June 2009 (TAIR 9)	Chr1:824652-826179 (+) // 100.0 //	---	full length	AT1G03360	839521	Q9ZVT7	---	---	NP_171835	NM_100218	---	AT1G03360	---	---	---	---	0009561 // megagametogenesis // inferred from reviewed computational analysis	---	0004527 // exonuclease activity // inferred from sequence or structural similarity	---	---	---	---	This probe set was annotated using the Matching Probes based pipeline to a Entrez Gene identifier using 3 transcripts. // false // Matching Probes // A	"AT1G03360.1(11),BT010533(11),NM_100218(11)"	"At1g03360 // 68414.t00275 exonuclease family protein similar to Exosome complex exonuclease RRP4 (Ribosomal RNA processing protein 4)(SP:P38792) {Saccharomyces cerevisiae} // tigr // 11 // --- /// AT1G03360.1 // cdna:known chromosome:TAIR10:1:824537:826358:1 gene:AT1G03360 transcript:AT1G03360.1 // ensembl // 11 // --- /// BT010533 // Arabidopsis thaliana At1g03360 gene, complete cds. // gb // 1…	---
At1g03370	264351_at	---	---	ns	ns	ns	2.327	unknown protein Contains similarity to gb|AB011110 KIAA0538 protein from Homo sapiens brain and to phospholipid-binding domain C2 PF|00168. ESTs gb|AA585988 and gb|T04384 come from this gene	Arabidopsis ATH1-121501 Genome Array	Exemplar sequence	Affymetrix Proprietary Database	At1g03370	---	At.75389	November 2010 (TAIR tair10) /// June 2009 (TAIR 9)	Chr1:827181-834996 (+) // 99.98 //	---	full length	AT1G03370	839519	Q9ZVT9	---	---	NP_171836	NM_100219	---	AT1G03370	---	---	---	---	0010152 // pollen maturation // inferred from electronic annotation /// 0019722 // calcium-mediated signaling // inferred from electronic annotation /// 0048015 // phosphatidylinositol-mediated signaling // inferred from electronic annotation	0005739 // mitochondrion // inferred from electronic annotation /// 0016020 // membrane // inferred from electronic annotation /// 0016021 // integral to membrane // inferred from electronic annotation	---	---	IPR000008 // C2 calcium-dependent membrane targeting // 6.1E-34 /// IPR000008 // C2 calcium-dependent membrane targeting // 8.2E-19 /// IPR004182 // GRAM // 4.5E-22	---	---	This probe set was annotated using the Matching Probes based pipeline to a Entrez Gene identifier using 3 transcripts. // false // Matching Probes // A	"AT1G03370.1(11),AY120771(11),NM_100219(11)"	"At1g03370 // 68414.t00276 C2 domain-containing protein / GRAM domain-containing protein contains Pfam profiles PF00168: C2 domain; contains PF02893: GRAM domain; similar to Chain A, Crystal Structure Of Synaptotagmin Iii C2aC2B Length(GI:6980525); similar to Synaptotagmin III (SytIII) (Swiss-Prot:P40748) [Rattus norvegicus] // tigr // 11 // --- /// AT1G03370.1 // cdna:known chromosome:TAIR10:1:8…	---
At1g03400	264843_at	---	---	ns	ns	ns	3.1181	" putative 1-aminocyclopropane-1-carboxylate oxidase similar to ESTs emb|Z34690, gb|T04168, gb|H37738, gb|T76913, gb|T43801, amd gb|T21964; supported by cDNA: gi_15146295_gb_AY049289.1_ "	Arabidopsis ATH1-121501 Genome Array	Exemplar sequence	Affymetrix Proprietary Database	At1g03400	---	At.27027	November 2010 (TAIR tair10) /// June 2009 (TAIR 9)	Chr1:842894-844158 (-) // 100.0 //	---	full length	AT1G03400	838751	Q94A78	---	---	NP_171839	NM_100222	---	AT1G03400	---	---	---	---	0055114 // oxidation-reduction process // inferred from electronic annotation	---	"0009815 // 1-aminocyclopropane-1-carboxylate oxidase activity // inferred from sequence or structural similarity /// 0016491 // oxidoreductase activity // inferred from electronic annotation /// 0016706 // oxidoreductase activity, acting on paired donors, with incorporation or reduction of molecular oxygen, 2-oxoglutarate as one donor, and incorporation of one atom each of oxygen into both donor…	---	IPR005123 // Oxoglutarate/iron-dependent dioxygenase // 1.3E-39	---	---	This probe set was annotated using the Matching Probes based pipeline to a Entrez Gene identifier using 4 transcripts. // false // Matching Probes // A	"AT1G03400.1(11),AY049289(11),AY133559(11),NM_100222(11)"	"At1g03400 // 68414.t00280 2-oxoglutarate-dependent dioxygenase, putative similar to 2A6 (GI:599622) and tomato ethylene synthesis regulatory protein E8 (SP|P10967); similar to ESTs emb|Z34690, gb|T04168, gb|H37738, gb|T76913, gb|T43801, amd gb|T21964 // tigr // 11 // --- /// AT1G03400.1 // cdna:known chromosome:TAIR10:1:842747:844190:-1 gene:AT1G03400 transcript:AT1G03400.1 // ensembl // 11 // -…	FGENESH00000010816 // ensembl // 8 // Cross Hyb Matching Probes
At1g03410	264826_at	2A6; oxidoreductase	2A6	ns	ns	ns	2.6369	" putative 1-aminocyclopropane-1-carboxylate oxidase similar to ESTs emb|Z34690, gb|T04168, gb|H37738, gb|T76913, gb|T43801, amd gb|T21964 "	Arabidopsis ATH1-121501 Genome Array	Exemplar sequence	Affymetrix Proprietary Database	At1g03410	---	At.19920	November 2010 (TAIR tair10) /// June 2009 (TAIR 9)	Chr1:844781-846463 (-) // 100.0 //	---	full length	AT1G03410	838763	Q43383 /// Q9LR81	---	---	NP_171840	NM_100223	---	AT1G03410	---	---	---	---	0055114 // oxidation-reduction process // inferred from electronic annotation	---	"0016491 // oxidoreductase activity // inferred from electronic annotation /// 0016706 // oxidoreductase activity, acting on paired donors, with incorporation or reduction of molecular oxygen, 2-oxoglutarate as one donor, and incorporation of one atom each of oxygen into both donors // inferred from electronic annotation /// 0046872 // metal ion binding // inferred from electronic annotation"	---	IPR005123 // Oxoglutarate/iron-dependent dioxygenase // 4.0E-44	---	---	This probe set was annotated using the Matching Probes based pipeline to a Entrez Gene identifier using 2 transcripts. // false // Matching Probes // A	"AT1G03410.1(11),NM_100223(11)"	"AK226654 // Arabidopsis thaliana mRNA for putative 1-aminocyclopropane-1-carboxylate oxidase, complete cds, clone: RAFL07-42-M07. // gb // 11 // --- /// At1g03410 // 68414.t00281 2-oxoglutarate-dependent dioxygenase, putative identical to 2A6 (GI:599622), a homolog of the tomato ethylene synthesis regulatory protein E8; contains Pfam profile PF03171: oxidoreductase, 2OG-Fe(II) oxygenase family /…	---
At1g03420	264824_at	Putative 1-aminocyclopropane-1-carboxylate oxidase	2A6	ns	ns	ns	0.3752	" unknown protein similar to gb|T45484, emb|Z30724, and emb|Z30531 "	Arabidopsis ATH1-121501 Genome Array	Exemplar sequence	Affymetrix Proprietary Database	At1g03420	---	At.69970	November 2010 (TAIR tair10) /// June 2009 (TAIR 9)	Chr1:847026-847542 (+) // 100.0 //	---	full length	AT1G03420	838763	Q43383 /// Q9LR81	---	---	NP_171840	NM_100223	---	---	---	---	---	---	0055114 // oxidation-reduction process // inferred from electronic annotation	---	"0016491 // oxidoreductase activity // inferred from electronic annotation /// 0016706 // oxidoreductase activity, acting on paired donors, with incorporation or reduction of molecular oxygen, 2-oxoglutarate as one donor, and incorporation of one atom each of oxygen into both donors // inferred from electronic annotation /// 0046872 // metal ion binding // inferred from electronic annotation"	---	---	---	---	This probe set was annotated using the Matching Probes based pipeline to a UniGene identifier using 4 transcripts. // true // Matching Probes // A	"AY070099(11),AY117263(11),AF332410(11),AT1G03420.1(11),At1g03420(11)"	"AF332410 // Arabidopsis thaliana unknown protein (At1g03420) mRNA, complete cds. // gb // 11 // --- /// At1g03420 // 68414.t00282 expressed protein similar to gb|T45484, emb|Z30724, and emb|Z30531 // tigr // 11 // --- /// AT1G03420.1 // cdna:known chromosome:TAIR10:1:846664:847739:1 gene:AT1G03420 transcript:AT1G03420.1 // ensembl // 11 // --- /// AY070099 // Arabidopsis thaliana unknown protein…	AK226654 // gb // 11 // Negative Strand Matching Probes /// DQ108870 // gb // 11 // Negative Strand Matching Probes /// AT1G03410.1 // ensembl // 11 // Negative Strand Matching Probes /// NM_100223 // refseq // 11 // Negative Strand Matching Probes
At1g03430	264838_at	AHP5 (HISTIDINE-CONTAINING PHOSPHOTRANSFER FACTOR 5); histidine phosphotransfer kinase	AHP5	ns	ns	ns	2.6214	putative AHP2 similar to GB:BAA36336;supported by full-length cDNA: Ceres:452.	Arabidopsis ATH1-121501 Genome Array	Exemplar sequence	Affymetrix Proprietary Database	At1g03430	---	At.1207	November 2010 (TAIR tair10) /// June 2009 (TAIR 9)	Chr1:848158-849235 (+) // 100.0 //	---	full length	AT1G03430	839506	Q67XQ1 /// Q682K6 /// Q8L9T7	---	---	NP_563684	NM_100225	---	AT1G03430	---	---	---	---	"0000160 // two-component signal transduction system (phosphorelay) // inferred from electronic annotation /// 0000160 // two-component signal transduction system (phosphorelay) // traceable author statement /// 0000165 // MAPK cascade // inferred from reviewed computational analysis /// 0006355 // regulation of transcription, DNA-dependent // inferred from reviewed computational analysis /// 000…	0005634 // nucleus // inferred from direct assay /// 0005634 // nucleus // inferred from electronic annotation /// 0005737 // cytoplasm // inferred from direct assay /// 0005737 // cytoplasm // inferred from electronic annotation /// 0005829 // cytosol // inferred from electronic annotation	0004871 // signal transducer activity // inferred from electronic annotation /// 0005515 // protein binding // inferred from physical interaction /// 0009927 // histidine phosphotransfer kinase activity // inferred from direct assay /// 0009927 // histidine phosphotransfer kinase activity // inferred from sequence or structural similarity /// 0043424 // protein histidine kinase binding // inferre…	---	"IPR008207 // Signal transduction histidine kinase, phosphotransfer (Hpt) domain // 1.8E-13"	---	---	This probe set was annotated using the Matching Probes based pipeline to a Entrez Gene identifier using 6 transcripts. // false // Matching Probes // A	"AB041767(11),AK176256(11),AK176767(11),AT1G03430.1(11),BT030604(11),NM_100225(11)"	"AB041767 // Arabidopsis thaliana AHP5 mRNA for HPt phosphotransmitter, complete cds. // gb // 11 // --- /// AK175361 // Arabidopsis thaliana mRNA for HPt phosphotransmitter (AHP5), complete cds, clone: RAFL21-79-N02. // gb // 11 // --- /// AK176256 // Arabidopsis thaliana mRNA for HPt phosphotransmitter (AHP5), complete cds, clone: RAFL23-16-B16. // gb // 11 // --- /// AK176767 // Arabidopsis th…	---
At1g03495	265091_s_at	---	---	ns	ns	ns	0.3836	hypothetical protein similar to Anthocyanin 5-aromatic acyltransferase GB:BAA74428	Arabidopsis ATH1-121501 Genome Array	Exemplar sequence	Affymetrix Proprietary Database	At1g03495	---	At.48149	November 2010 (TAIR tair10) /// June 2009 (TAIR 9)	Chr1:873435-874832 (+) // 100.0 // /// Chr1:1009541-1010951 (-) // 98.09 //	---	full length	AT1G03495 /// AT1G03940	3766646 /// 839366	Q0WPX5 /// Q56XS0 /// Q9LR73 /// Q9ZWB4	---	---	NP_171849 /// NP_171890	NM_100232 /// NM_100275	---	AT1G03495 /// AT1G03940	---	---	---	---	---	---	"0016740 // transferase activity // inferred from sequence or structural similarity /// 0016740 // transferase activity // inferred from electronic annotation /// 0016747 // transferase activity, transferring acyl groups other than amino-acyl groups // inferred from electronic annotation"	---	IPR003480 // Transferase // 4.9E-13 /// IPR003480 // Transferase // 8.3E-13	---	---	This probe set was annotated using the Matching Probes based pipeline to a Entrez Gene identifier using 4 transcripts. // true // Matching Probes // A	"FGENESH00000020400(11),AT1G03495.1(11),AT1G03940.1(11),NM_100275(11),NM_100232(11),At1g03495(11),At1g03940(11)"	"At1g03495 // 68414.t00290 pseudogene, transferase family similar to anthocyanin 5-aromatic acyltransferase from Gentiana triflora GI:4185599, malonyl CoA:anthocyanin 5-O-glucoside-6'''-O-malonyltransferase from Perilla frutescens GI:17980232, Salvia splendens GI:17980234; contains Pfam profile PF02458 transferase family; blastp match of 35% identity and 5.2e-67 P-value to GP|7415646|dbj|BAA93475…	FGENESH00000010821 // ensembl // 8 // Cross Hyb Matching Probes /// At2g27210 // tigr // 1 // Cross Hyb Matching Probes
At1g03550	264835_at	---	---	ns	ns	ns	2.3806	unknown protein similar to unknown protein GB:AAD20911;supported by full-length cDNA: Ceres:30006.	Arabidopsis ATH1-121501 Genome Array	Exemplar sequence	Affymetrix Proprietary Database	At1g03550	---	At.42538	November 2010 (TAIR tair10) /// June 2009 (TAIR 9)	Chr1:885850-887778 (-) // 100.0 //	---	full length	AT1G03550	839464	Q9LR68	---	---	NP_563686	NM_100237	---	AT1G03550	---	---	---	---	0006810 // transport // inferred from electronic annotation /// 0006897 // endocytosis // inferred from electronic annotation /// 0006898 // receptor-mediated endocytosis // inferred from electronic annotation /// 0006944 // cellular membrane fusion // inferred from reviewed computational analysis /// 0015031 // protein transport // inferred from electronic annotation /// 0016192 // vesicle-media…	0005769 // early endosome // inferred from electronic annotation /// 0005886 // plasma membrane // inferred from electronic annotation /// 0016020 // membrane // inferred from electronic annotation /// 0016021 // integral to membrane // inferred from electronic annotation /// 0030658 // transport vesicle membrane // inferred from electronic annotation /// 0031410 // cytoplasmic vesicle // inferre…	0022857 // transmembrane transporter activity // inferred from sequence or structural similarity	---	IPR007273 // SCAMP // 7.2E-111	---	---	This probe set was annotated using the Matching Probes based pipeline to a Entrez Gene identifier using 3 transcripts. // false // Matching Probes // A	"AT1G03550.1(11),BT024511(11),NM_100237(11)"	"At1g03550 // 68414.t00295 secretory carrier membrane protein (SCAMP) family protein contains Pfam domain, PF04144: SCAMP family // tigr // 10 // --- /// AT1G03550.1 // cdna:known chromosome:TAIR10:1:885623:887956:-1 gene:AT1G03550 transcript:AT1G03550.1 // ensembl // 11 // --- /// BT024511 // Arabidopsis thaliana At1g03550 mRNA, complete cds. // gb // 11 // --- /// FGENESH00000010820 // cdna:nov…	AT1G03545.1 // ensembl // 9 // Negative Strand Matching Probes
At1g03687	264831_at	---	---	ns	ns	ns	0.472	hypothetical protein predicted by genscan	Arabidopsis ATH1-121501 Genome Array	Exemplar sequence	Affymetrix Proprietary Database	At1g03687	---	At.42530	November 2010 (TAIR tair10) /// June 2009 (TAIR 9)	Chr1:918307-920306 (+) // 100.0 //	---	full length	AT1G03687	839052	A2RVL4 /// F4I2G3 /// F4I2G4	---	---	NP_171865 /// NP_973753	NM_100248 /// NM_202024	---	AT1G03687	---	---	---	---	---	---	---	---	IPR005636 // DTW // 1.3E-98 /// IPR005636 // DTW // 3.4E-49	---	---	This probe set was annotated using the Matching Probes based pipeline to a Entrez Gene identifier using 4 transcripts. // false // Matching Probes // A	"AT1G03687.1(11),AT1G03687.2(10),NM_100248(11),NM_202024(10)"	"At1g03687 // 68414.t00307 DTW domain-containing protein contains Pfam PF03942: DTW domain // tigr // 10 // --- /// AT1G03687.1 // cdna:known chromosome:TAIR10:1:918299:920507:1 gene:AT1G03687 transcript:AT1G03687.1 // ensembl // 11 // --- /// AT1G03687.2 // cdna:known chromosome:TAIR10:1:918299:920488:1 gene:AT1G03687 transcript:AT1G03687.2 // ensembl // 10 // --- /// BX814841 // Arabidopsis tha…	BT030005 // gb // 6 // Cross Hyb Matching Probes
At1g03780	265085_at	targeting protein-related	TPX2	ns	ns	ns	0.2003	hypothetical protein predicted by genscan	Arabidopsis ATH1-121501 Genome Array	Exemplar sequence	Affymetrix Proprietary Database	At1g03780	---	At.42523	November 2010 (TAIR tair10) /// June 2009 (TAIR 9)	Chr1:947784-951651 (-) // 100.0 //	---	full length	AT1G03780	839140	F4I2H7 /// F4I2H9 /// Q56XS5 /// Q9ZWA0	---	---	NP_001184902 /// NP_171874 /// NP_973754	NM_001197973 /// NM_100257 /// NM_202025	---	AT1G03780	---	---	---	---	0000087 // M phase of mitotic cell cycle // inferred from reviewed computational analysis /// 0000226 // microtubule cytoskeleton organization // inferred from reviewed computational analysis /// 0000280 // nuclear division // inferred from reviewed computational analysis /// 0000911 // cytokinesis by cell plate formation // inferred from reviewed computational analysis /// 0006270 // DNA-depende…	0005634 // nucleus // inferred from direct assay /// 0005874 // microtubule // inferred from direct assay /// 0009941 // chloroplast envelope // inferred from direct assay	0008017 // microtubule binding // inferred from direct assay	---	IPR009675 // Xklp2 targeting protein // 1.3E-21 /// IPR009675 // Xklp2 targeting protein // 1.5E-5	---	---	This probe set was annotated using the Matching Probes based pipeline to a Entrez Gene identifier using 6 transcripts. // false // Matching Probes // A	"AT1G03780.1(11),AT1G03780.2(10),AT1G03780.3(9),NM_001197973(9),NM_100257(11),NM_202025(10)"	"At1g03780 // 68414.t00316 targeting protein-related similar to microtubule-associated protein / targeting protein for Xklp2 ((TPX2) GI:8926138) {Homo sapiens}; similar to Restricted expression proliferation associated protein 100 (p100) (Differentially expressed in lung cells 2) (DIL-2) (Targeting protein for Xklp2) (C20orf1 protein) (C20orf2 protein) (Protein FLS353)(SP:Q9ULW0) {Homo sapiens} /…	---
At1g03820	265083_at	---	---	ns	2.0274	ns	ns	hypothetical protein predicted by genefinder	Arabidopsis ATH1-121501 Genome Array	Exemplar sequence	Affymetrix Proprietary Database	At1g03820	---	At.42519	November 2010 (TAIR tair10) /// June 2009 (TAIR 9)	Chr1:960007-960676 (-) // 100.0 //	---	full length	AT1G03820	839400	Q9ZWA4	---	---	NP_171878	NM_100261	---	AT1G03820	---	---	---	---	---	---	---	---	---	---	---	This probe set was annotated using the Matching Probes based pipeline to a Entrez Gene identifier using 3 transcripts. // false // Matching Probes // A	"AT1G03820.1(11),BT010644(11),NM_100261(11)"	"At1g03820 // 68414.t00320 expressed protein similar to arabinogalactan-protein; AGP (GI:1087015) {Pyrus communis}; similar to Protein E6. (SP:Q01197) {Gossypium hirsutum} // tigr // 11 // --- /// AT1G03820.1 // cdna:known chromosome:TAIR10:1:959869:960728:-1 gene:AT1G03820 transcript:AT1G03820.1 // ensembl // 11 // --- /// BT010644 // Arabidopsis thaliana At1g03820 gene, complete cds. // gb // 1…	---
At1g03850	265067_at	---	---	ns	ns	6.8871	4.0817	hypothetical protein predicted by genefinder;supported by full-length cDNA: Ceres:271253.	Arabidopsis ATH1-121501 Genome Array	Exemplar sequence	Affymetrix Proprietary Database	At1g03850	---	At.10989	November 2010 (TAIR tair10) /// June 2009 (TAIR 9)	Chr1:977232-977685 (-) // 100.0 //	---	full length	AT1G03850	839392	Q84TF4	---	---	NP_563691 /// NP_849586	NM_100265 /// NM_179255	---	AT1G03850	---	---	---	---	0009735 // response to cytokinin stimulus // inferred from expression pattern /// 0010167 // response to nitrate // inferred from reviewed computational analysis /// 0015706 // nitrate transport // inferred from reviewed computational analysis /// 0045454 // cell redox homeostasis // inferred from electronic annotation /// 0050832 // defense response to fungus // inferred from mutant phenotype //…	0005634 // nucleus // inferred from electronic annotation /// 0005737 // cytoplasm // inferred from electronic annotation	"0009055 // electron carrier activity // inferred from electronic annotation /// 0015035 // protein disulfide oxidoreductase activity // inferred from electronic annotation /// 0046872 // metal ion binding // inferred from electronic annotation /// 0051536 // iron-sulfur cluster binding // inferred from electronic annotation /// 0051537 // 2 iron, 2 sulfur cluster binding // inferred from electro…	---	IPR002109 // Glutaredoxin // 0.0023	---	---	This probe set was annotated using the Matching Probes based pipeline to a Entrez Gene identifier using 8 transcripts. // false // Matching Probes // A	"AT1G03850.1(9),AT1G03850.2(11),AY035012(11),AY063052(11),BT005845(9),FJ611917(9),NM_100265(11),NM_179255(9)"	"At1g03850 // 68414.t00323 glutaredoxin family protein contains INTERPRO Domain IPR002109, Glutaredoxin (thioltransferase) // tigr // 11 // --- /// AT1G03850.1 // cdna:known chromosome:TAIR10:1:976097:977761:-1 gene:AT1G03850 transcript:AT1G03850.1 // ensembl // 9 // --- /// AT1G03850.2 // cdna:known chromosome:TAIR10:1:977102:977761:-1 gene:AT1G03850 transcript:AT1G03850.2 // ensembl // 11 // --…	---
At1g03870	265066_at	FLA9 (FASCICLIN-LIKE ARABINOOGALACTAN 9)	FLA9	ns	ns	0.2853	0.2039	" unknown protein location of ESTs est VBVBD05, gb|Z30807 and VBVBD05 , gb|Z30808;supported by full-length cDNA: Ceres:39763. "	Arabidopsis ATH1-121501 Genome Array	Exemplar sequence	Affymetrix Proprietary Database	At1g03870	---	At.23966	November 2010 (TAIR tair10) /// June 2009 (TAIR 9)	Chr1:982624-983368 (-) // 100.0 //	---	full length	AT1G03870	839384	B3LF88 /// Q9ZWA8	---	---	NP_563692	NM_100267	---	AT1G03870	---	---	---	---	---	0005886 // plasma membrane // inferred from direct assay /// 0005886 // plasma membrane // inferred from electronic annotation /// 0016020 // membrane // inferred from electronic annotation /// 0031225 // anchored to membrane // traceable author statement /// 0031225 // anchored to membrane // inferred from electronic annotation /// 0046658 // anchored to plasma membrane // inferred from direct a…	---	---	IPR000782 // FAS1 domain // 9.5E-25	---	---	This probe set was annotated using the Matching Probes based pipeline to a Entrez Gene identifier using 5 transcripts. // false // Matching Probes // A	"AF333974(11),AT1G03870.1(11),AY087938(11),BT033076(11),NM_100267(11)"	"AF083781 // Arabidopsis thaliana clone sps810 unknown mRNA. // gb // 11 // --- /// AF333974 // Arabidopsis thaliana fasciclin-like arabinogalactan-protein 9 (Fla9) mRNA, complete cds. // gb // 11 // --- /// At1g03870 // 68414.t00325 fasciclin-like arabinogalactan-protein (FLA9) identical to gi_13377784_gb_AAK20861 // tigr // 11 // --- /// AT1G03870.1 // cdna:known chromosome:TAIR10:1:982506:9835…	BX814444 // gb_htc // 8 // Cross Hyb Matching Probes
At1g03950	265044_at	VPS2.3 (VACUOLAR PROTEIN SORTING-ASSOCIATED PROTEIN 2.3)	VPS2.3	ns	ns	ns	2.8628	" hypothetical protein Similar to human BC-2 protein; Similar to human BC-2 protein, gi|2828147; supported by cDNA: gi_15529227_gb_AY052238.1_ "	Arabidopsis ATH1-121501 Genome Array	Exemplar sequence	Affymetrix Proprietary Database	At1g03950	---	At.26425	November 2010 (TAIR tair10) /// June 2009 (TAIR 9)	Chr1:1011387-1013212 (-) // 100.0 //	---	full length	AT1G03950	839362	Q941D5	---	---	NP_563696	NM_100276	---	AT1G03950	---	---	---	---	0006810 // transport // inferred from electronic annotation /// 0015031 // protein transport // inferred from electronic annotation /// 0016192 // vesicle-mediated transport // inferred from sequence or structural similarity	0000815 // ESCRT III complex // inferred from sequence or structural similarity /// 0005768 // endosome // inferred from electronic annotation	---	---	IPR005024 // Snf7 // 5.4E-63	---	---	This probe set was annotated using the Matching Probes based pipeline to a Entrez Gene identifier using 4 transcripts. // false // Matching Probes // A	"AT1G03950.1(11),AY052238(11),AY060501(11),NM_100276(11)"	"At1g03950 // 68414.t00334 SNF7 family protein contains Pfam domain, PF03357: SNF7 family // tigr // 9 // --- /// AT1G03950.1 // cdna:known chromosome:TAIR10:1:1011172:1013365:-1 gene:AT1G03950 transcript:AT1G03950.1 // ensembl // 11 // --- /// AY052238 // Arabidopsis thaliana At1g03950/F21M11_12 mRNA, complete cds. // gb // 11 // --- /// AY060501 // Arabidopsis thaliana At1g03950/F21M11_12 mRNA,…	---
At1g04020	265097_at	BARD1 (BREAST CANCER ASSOCIATED RING 1); DNA binding / transcription coactivator	BARD1	ns	ns	ns	0.3796	unknown protein	Arabidopsis ATH1-121501 Genome Array	Exemplar sequence	Affymetrix Proprietary Database	At1g04020	---	At.49850	November 2010 (TAIR tair10) /// June 2009 (TAIR 9)	Chr1:1036641-1040045 (+) // 100.0 //	---	full length	AT1G04020	839329	B5A7D6 /// B5A7D7 /// F4I442 /// F4I443	---	---	NP_171898 /// NP_973758	NM_100283 /// NM_202029	---	AT1G04020	---	---	---	---	0000724 // double-strand break repair via homologous recombination // inferred from reviewed computational analysis /// 0006260 // DNA replication // inferred from reviewed computational analysis /// 0006261 // DNA-dependent DNA replication // inferred from reviewed computational analysis /// 0006275 // regulation of DNA replication // inferred from reviewed computational analysis /// 0006281 // …	0005622 // intracellular // inferred from electronic annotation /// 0005622 // intracellular // inferred from sequence or structural similarity /// 0005634 // nucleus // inferred from electronic annotation	0003677 // DNA binding // inferred from direct assay /// 0003677 // DNA binding // inferred from electronic annotation /// 0003713 // transcription coactivator activity // inferred from sequence or structural similarity /// 0008270 // zinc ion binding // inferred from electronic annotation /// 0046872 // metal ion binding // inferred from electronic annotation	---	"IPR001357 // BRCT domain // 8.8E-14 /// IPR001357 // BRCT domain // 1.3E-12 /// IPR001357 // BRCT domain // 8.8E-14 /// IPR001357 // BRCT domain // 1.3E-12 /// IPR004181 // Zinc finger, MIZ-type // 0.0023 /// IPR018957 // Zinc finger, C3HC4 RING-type // 1.5E-4"	---	---	This probe set was annotated using the Matching Probes based pipeline to a Entrez Gene identifier using 4 transcripts. // false // Matching Probes // A	"AT1G04020.1(11),AT1G04020.2(11),NM_100283(11),NM_202029(11)"	"At1g04020 // 68414.t00341 zinc finger (C3HC4-type RING finger) family protein / BRCT domain-containing protein contains Pfam domain, PF00533: BRCA1 C Terminus (BRCT) domain // tigr // 11 // --- /// AT1G04020.1 // cdna:known chromosome:TAIR10:1:1036537:1040224:1 gene:AT1G04020 transcript:AT1G04020.1 // ensembl // 11 // --- /// AT1G04020.2 // cdna:known chromosome:TAIR10:1:1036537:1040224:1 gene:A…	---
At1g04040	265042_at	---	---	ns	ns	0.352	0.1743	" unknown protein Similar to acid phosphatase; Location of ESTs 110C2T7 , gb|T42036, and 110C2XP, gb|AI100245; supported by cDNA: gi_13926197_gb_AF370572.1_AF370572 "	Arabidopsis ATH1-121501 Genome Array	Exemplar sequence	Affymetrix Proprietary Database	At1g04040	---	At.10976	November 2010 (TAIR tair10) /// June 2009 (TAIR 9)	Chr1:1042563-1043819 (-) // 100.0 //	---	full length	AT1G04040	839325	Q9ZWC4	---	---	NP_563698	NM_100285	---	AT1G04040	---	---	---	---	0000271 // polysaccharide biosynthetic process // inferred from reviewed computational analysis /// 0009825 // multidimensional cell growth // inferred from reviewed computational analysis /// 0009832 // plant-type cell wall biogenesis // inferred from reviewed computational analysis /// 0009932 // cell tip growth // inferred from reviewed computational analysis /// 0010817 // regulation of hormo…	0005618 // cell wall // inferred from direct assay /// 0005773 // vacuole // inferred from direct assay /// 0005774 // vacuolar membrane // inferred from direct assay /// 0009505 // plant-type cell wall // inferred from direct assay /// 0009506 // plasmodesma // inferred from direct assay	0003993 // acid phosphatase activity // inferred from electronic annotation /// 0003993 // acid phosphatase activity // inferred from sequence or structural similarity	---	IPR005519 // Acid phosphatase (Class B) // 2.5E-121	---	---	This probe set was annotated using the Matching Probes based pipeline to a Entrez Gene identifier using 4 transcripts. // false // Matching Probes // A	"AF370572(11),AF428465(11),AT1G04040.1(11),NM_100285(11)"	"AF370572 // Arabidopsis thaliana Similar to acid phosphatase (F21M11.2) mRNA, complete cds. // gb // 11 // --- /// AF428465 // Arabidopsis thaliana At1g04040/F21M11_2 mRNA, complete cds. // gb // 11 // --- /// At1g04040 // 68414.t00343 acid phosphatase class B family protein similar to SP|P15490 STEM 28 kDa glycoprotein precursor (Vegetative storage protein A) {Glycine max}, acid phosphatase [Gl…	---
At1g04110	264319_at	SDD1 (STOMATAL DENSITY AND DISTRIBUTION); serine-type endopeptidase	SDD1	ns	ns	0.3597	0.2985	" subtilisin-like serine protease, putative contains similarity to subtilisin-like protease GI:3687307 from [Lycopersicon esculentum] "	Arabidopsis ATH1-121501 Genome Array	Exemplar sequence	Affymetrix Proprietary Database	At1g04110	---	At.65883	November 2010 (TAIR tair10) /// June 2009 (TAIR 9)	Chr1:1061456-1063784 (-) // 100.0 //	---	full length	AT1G04110	839287	O64495	---	---	NP_563701	NM_100292	---	AT1G04110	---	---	---	---	0006508 // proteolysis // inferred from electronic annotation /// 0006508 // proteolysis // inferred from sequence or structural similarity /// 0008152 // metabolic process // not recorded /// 0010103 // stomatal complex morphogenesis // inferred from mutant phenotype /// 0010103 // stomatal complex morphogenesis // inferred from reviewed computational analysis /// 0042127 // regulation of cell p…	0005576 // extracellular region // inferred from electronic annotation /// 0005618 // cell wall // not recorded /// 0005886 // plasma membrane // inferred from electronic annotation /// 0009897 // external side of plasma membrane // inferred from direct assay /// 0016020 // membrane // inferred from electronic annotation /// 0048046 // apoplast // inferred from electronic annotation	0004252 // serine-type endopeptidase activity // not recorded /// 0004252 // serine-type endopeptidase activity // inferred from electronic annotation /// 0004252 // serine-type endopeptidase activity // inferred from sequence or structural similarity /// 0008233 // peptidase activity // inferred from electronic annotation /// 0008236 // serine-type peptidase activity // inferred from electronic …	---	"IPR000209 // Peptidase S8/S53, subtilisin/kexin/sedolisin // 4.4E-19 /// IPR003137 // Protease-associated domain, PA // 1.4E-24 /// IPR010259 // Proteinase inhibitor I9 // 2.5E-18"	---	---	This probe set was annotated using the Matching Probes based pipeline to a Entrez Gene identifier using 2 transcripts. // false // Matching Probes // A	"AT1G04110.1(11),NM_100292(11)"	"At1g04110 // 68414.t00352 subtilase family protein contains similarity to subtilisin-like protease GI:3687307 from [Lycopersicon esculentum] // tigr // 11 // --- /// AT1G04110.1 // cdna:known chromosome:TAIR10:1:1061457:1063784:-1 gene:AT1G04110 transcript:AT1G04110.1 // ensembl // 11 // --- /// FGENESH00000010850 // cdna:novel chromosome:TAIR10:1:1061457:1063784:-1 transcript:FGENESH00000010850…	---
At1g04170	264327_at	"EIF2 GAMMA; translation factor, nucleic acid binding / translation initiation factor"	EIF2 GAMMA	ns	ns	ns	0.4076	" putative translation initiation factor eIF-2, gamma subunit similar to gb|U37354 from S. pombe. ESTs gb|T41979, gb|N37284 and gb|N37529 come from this gene;supported by full-length cDNA: Ceres:37699. "	Arabidopsis ATH1-121501 Genome Array	Exemplar sequence	Affymetrix Proprietary Database	At1g04170	---	At.7120	November 2010 (TAIR tair10) /// June 2009 (TAIR 9)	Chr1:1097422-1099702 (+) // 100.0 //	---	full length	AT1G04170	839238	O64490 /// Q8LAP5	---	---	NP_171913	NM_100298	---	AT1G04170	---	---	---	---	0006184 // GTP catabolic process // inferred from electronic annotation /// 0006413 // translational initiation // inferred from electronic annotation /// 0009220 // pyrimidine ribonucleotide biosynthetic process // inferred from reviewed computational analysis	0005829 // cytosol // inferred from direct assay	"0000166 // nucleotide binding // inferred from electronic annotation /// 0003743 // translation initiation factor activity // inferred from sequence or structural similarity /// 0003743 // translation initiation factor activity // inferred from electronic annotation /// 0003924 // GTPase activity // inferred from electronic annotation /// 0005525 // GTP binding // inferred from electronic annota…	---	"IPR000795 // Protein synthesis factor, GTP-binding // 1.1E-53 /// IPR004161 // Translation elongation factor EFTu/EF1A, domain 2 // 1.8E-11 /// IPR015256 // Translation initiation factor 2, gamma subunit, C-terminal // 1.3E-58"	---	---	This probe set was annotated using the Matching Probes based pipeline to a Entrez Gene identifier using 5 transcripts. // false // Matching Probes // A	"AF353097(11),AT1G04170.1(11),AY092973(11),BT002095(11),NM_100298(11)"	"AF353097 // Arabidopsis thaliana protein synthesis initiation factor eIF2 gamma mRNA, complete cds. // gb // 11 // --- /// At1g04170 // 68414.t00358 eukaryotic translation initiation factor 2 subunit 3, putative / eIF2S3, putative / eIF-2-gamma, putative similar to gb|U37354 from S. pombe. ESTs gb|T41979, gb|N37284 and gb|N37529 come from this gene // tigr // 10 // --- /// AT1G04170.1 // cdna:kn…	---
At1g04240	263656_at	SHY2 (SHORT HYPOCOTYL 2); transcription factor	SHY2	ns	ns	ns	0.3884	putative auxin-induced protein AUX2-11 Match to Arabidopsis IAA3 (gb|U18406). EST gb|T04296 comes from this gene; supported by cDNA: gi_972910_gb_U18406.1_ATU18406	Arabidopsis ATH1-121501 Genome Array	Exemplar sequence	Affymetrix Proprietary Database	At1g04240	---	At.20801	November 2010 (TAIR tair10) /// June 2009 (TAIR 9)	Chr1:1128563-1129319 (-) // 100.0 //	---	full length	AT1G04240	839570	B0FV08 /// Q38822	---	---	NP_171920	NM_100305	---	AT1G04240	---	---	---	---	"0006351 // transcription, DNA-dependent // inferred from electronic annotation /// 0006355 // regulation of transcription, DNA-dependent // inferred from electronic annotation /// 0006417 // regulation of translation // inferred from electronic annotation /// 0009733 // response to auxin stimulus // inferred from mutant phenotype /// 0009733 // response to auxin stimulus // inferred from reviewe…	0005634 // nucleus // inferred from electronic annotation	0003700 // sequence-specific DNA binding transcription factor activity // inferred from sequence or structural similarity /// 0005515 // protein binding // inferred from physical interaction /// 0046983 // protein dimerization activity // inferred from electronic annotation	---	IPR003311 // AUX/IAA protein // 1.4E-128	---	---	This probe set was annotated using the Matching Probes based pipeline to a Entrez Gene identifier using 5 transcripts. // false // Matching Probes // A	"AF332393(11),AT1G04240.1(11),AY064007(11),NM_100305(11),U18406(11)"	"AF332393 // Arabidopsis thaliana clone C00011 (f) auxin-induced protein IAA3 (At1g04240) mRNA, complete cds. // gb // 11 // --- /// At1g04240 // 68414.t00366 auxin-responsive protein / indoleacetic acid-induced protein 3 (IAA3) identical to SP|Q38822 Auxin-responsive protein IAA3 (Indoleacetic acid-induced protein 3) {Arabidopsis thaliana}; EST gb|T04296 comes from this gene // tigr // 10 // ---…	---
At1g04250	263664_at	AXR3 (AUXIN RESISTANT 3); transcription factor	AXR3	ns	ns	0.3502	0.3636	" putative auxin-induced protein, IAA17/AXR3-1 Identical to Arabidopsis gb|AF040632 and gb|U49073 IAA17/AXR3 gene. ESTs gb|H36782 and gb|F14074 come from this gene;supported by full-length cDNA: Ceres:33613. "	Arabidopsis ATH1-121501 Genome Array	Exemplar sequence	Affymetrix Proprietary Database	At1g04250	---	At.20252	November 2010 (TAIR tair10) /// June 2009 (TAIR 9)	Chr1:1136381-1138340 (+) // 100.0 //	---	full length	AT1G04250	839568	P93830 /// Q56Z92	---	---	NP_171921	NM_100306	---	AT1G04250	---	---	---	---	"0006351 // transcription, DNA-dependent // inferred from electronic annotation /// 0006355 // regulation of transcription, DNA-dependent // inferred from electronic annotation /// 0006417 // regulation of translation // inferred from electronic annotation /// 0009416 // response to light stimulus // inferred from electronic annotation /// 0009733 // response to auxin stimulus // inferred from ex…	0005634 // nucleus // inferred from direct assay /// 0005634 // nucleus // inferred from electronic annotation /// 0009536 // plastid // inferred from electronic annotation	0003700 // sequence-specific DNA binding transcription factor activity // inferred from sequence or structural similarity /// 0003700 // sequence-specific DNA binding transcription factor activity // non-traceable author statement /// 0005515 // protein binding // inferred from physical interaction /// 0042802 // identical protein binding // inferred from physical interaction /// 0046983 // prote…	---	IPR003311 // AUX/IAA protein // 7.4E-102	---	---	This probe set was annotated using the Matching Probes based pipeline to a Entrez Gene identifier using 6 transcripts. // false // Matching Probes // A	"AF336916(11),AT1G04250.1(11),AY070094(11),AY117183(11),NM_100306(11),U49073(11)"	"AF336916 // Arabidopsis thaliana auxin-induced protein, IAA17/AXR3-1 (At1g04250) mRNA, complete cds. // gb // 11 // --- /// At1g04250 // 68414.t00367 auxin-responsive protein / indoleacetic acid-induced protein 17 (IAA17) Identical to SP|P93830 Auxin-responsive protein IAA17 (Indoleacetic acid-induced protein 17) {Arabidopsis thaliana}; ESTs gb|H36782 and gb|F14074 come from this gene // tigr //…	AK221076 // gb // 4 // Cross Hyb Matching Probes
At1g04270	263667_at	RPS15 (CYTOSOLIC RIBOSOMAL PROTEIN S15); structural constituent of ribosome	RPS15	ns	ns	ns	0.4172	" putative 40S ribosomal protein S15 Strong similarity to Oryza 40S ribosomal protein S15. ESTs gb|R29788,gb|ATTS0365 come from this gene; supported by cDNA: gi_15081657_gb_AY048221.1_ "	Arabidopsis ATH1-121501 Genome Array	Exemplar sequence	Affymetrix Proprietary Database	At1g04270	---	At.23118	November 2010 (TAIR tair10) /// June 2009 (TAIR 9)	Chr1:1141851-1142870 (-) // 99.56 //	---	full length	AT1G04270	839564	F4I472 /// Q08112	---	---	NP_001030956 /// NP_171923	NM_001035879 /// NM_100308	---	AT1G04270	---	---	---	---	0006412 // translation // inferred from electronic annotation /// 0006412 // translation // inferred from sequence or structural similarity	0005737 // cytoplasm // inferred from electronic annotation /// 0005774 // vacuolar membrane // inferred from direct assay /// 0005794 // Golgi apparatus // inferred from reviewed computational analysis /// 0005829 // cytosol // inferred from direct assay /// 0005840 // ribosome // inferred from electronic annotation /// 0005886 // plasma membrane // inferred from direct assay /// 0009506 // plas…	0003723 // RNA binding // inferred from electronic annotation /// 0003735 // structural constituent of ribosome // inferred from electronic annotation /// 0003735 // structural constituent of ribosome // inferred from sequence or structural similarity	---	IPR002222 // Ribosomal protein S19/S15 // 1.8E-45 /// IPR002222 // Ribosomal protein S19/S15 // 1.5E-47	---	---	This probe set was annotated using the Matching Probes based pipeline to a Entrez Gene identifier using 7 transcripts. // false // Matching Probes // A	"AT1G04270.1(11),AT1G04270.2(10),AY048221(11),AY091703(11),NM_001035879(10),NM_100308(11),Z23161(11)"	"At1g04270 // 68414.t00369 40S ribosomal protein S15 (RPS15A) Strong similarity to Oryza 40S ribosomal protein S15. ESTs gb|R29788,gb|ATTS0365 come from this gene // tigr // 10 // --- /// AT1G04270.1 // cdna:known chromosome:TAIR10:1:1141604:1143053:-1 gene:AT1G04270 transcript:AT1G04270.1 // ensembl // 11 // --- /// AT1G04270.2 // cdna:known chromosome:TAIR10:1:1141604:1143051:-1 gene:AT1G04270 …	---
At1g04430	263662_at	---	---	ns	ns	ns	0.438	ankyrin-like protein EST gb|ATTS0956 comes from this gene;supported by full-length cDNA: Ceres:108617.	Arabidopsis ATH1-121501 Genome Array	Exemplar sequence	Affymetrix Proprietary Database	At1g04430	---	At.19913	November 2010 (TAIR tair10) /// June 2009 (TAIR 9)	Chr1:1198859-1201301 (+) // 100.0 //	---	full length	AT1G04430	839522	Q940J9	---	---	NP_001117225 /// NP_563706	NM_001123753 /// NM_100323	---	AT1G04430	---	---	---	---	0000271 // polysaccharide biosynthetic process // inferred from reviewed computational analysis /// 0009825 // multidimensional cell growth // inferred from reviewed computational analysis /// 0009932 // cell tip growth // inferred from reviewed computational analysis /// 0010817 // regulation of hormone levels // inferred from reviewed computational analysis /// 0032259 // methylation // inferre…	0000139 // Golgi membrane // inferred from electronic annotation /// 0005774 // vacuolar membrane // inferred from direct assay /// 0005794 // Golgi apparatus // inferred from direct assay /// 0005794 // Golgi apparatus // inferred from electronic annotation /// 0016020 // membrane // inferred from electronic annotation /// 0016021 // integral to membrane // inferred from electronic annotation	0008168 // methyltransferase activity // inferred from electronic annotation /// 0016740 // transferase activity // inferred from electronic annotation	---	IPR004159 // Putative S-adenosyl-L-methionine-dependent methyltransferase // 0.0 /// IPR013216 // Methyltransferase type 11 // 1.2E-6	---	---	This probe set was annotated using the Matching Probes based pipeline to a Entrez Gene identifier using 6 transcripts. // false // Matching Probes // A	"AT1G04430.1(11),AT1G04430.2(11),AY054530(11),AY064624(11),NM_001123753(11),NM_100323(11)"	"AF387011 // Arabidopsis thaliana Unknown protein (F19P19.11) mRNA, complete cds. // gb // 11 // --- /// At1g04430 // 68414.t00384 dehydration-responsive protein-related similar to early-responsive to dehydration stress ERD3 protein [Arabidopsis thaliana] GI:15320410; contains Pfam profile PF03141: Putative methyltransferase // tigr // 11 // --- /// AT1G04430.1 // cdna:known chromosome:TAIR10:1:1…	---
At1g04480	263665_at	---	---	ns	ns	ns	0.3928	putative putative 60S ribosomal protein L17 identical to GB:AAB80655; supported by full-length cDNA: Ceres: 4513.	Arabidopsis ATH1-121501 Genome Array	Exemplar sequence	Affymetrix Proprietary Database	At1g04480	---	At.11034	November 2010 (TAIR tair10) /// June 2009 (TAIR 9)	Chr1:1216109-1217257 (+) // 100.0 //	---	full length	AT1G04480	817900 /// 819595 /// 839511	P49690 /// Q1H559	---	---	NP_001189805 /// NP_180895 /// NP_187090 /// NP_563707	NM_001202876 /// NM_100327 /// NM_111311 /// NM_128897	---	AT1G04480	---	---	---	---	0001510 // RNA methylation // inferred from reviewed computational analysis /// 0006412 // translation // inferred from electronic annotation /// 0006412 // translation // inferred from sequence or structural similarity /// 0009793 // embryo development ending in seed dormancy // non-traceable author statement	0005730 // nucleolus // inferred from direct assay /// 0005840 // ribosome // inferred from electronic annotation /// 0005840 // ribosome // inferred from sequence or structural similarity /// 0022625 // cytosolic large ribosomal subunit // inferred from direct assay /// 0030529 // ribonucleoprotein complex // inferred from electronic annotation	0003735 // structural constituent of ribosome // inferred from electronic annotation /// 0003735 // structural constituent of ribosome // inferred from sequence or structural similarity	---	IPR000218 // Ribosomal protein L14b/L23e // 2.1E-55	---	---	This probe set was annotated using the Matching Probes based pipeline to a Entrez Gene identifier using 10 transcripts. // true // Matching Probes // A	"AY054508(11),AY081677(11),AT1G04480.1(11),NM_100327(11),At1g04480(10)"	"At1g04480 // 68414.t00389 60S ribosomal protein L23 (RPL23A) identical to GB:AAB80655 // tigr // 10 // --- /// AT1G04480.1 // cdna:known chromosome:TAIR10:1:1216095:1217467:1 gene:AT1G04480 transcript:AT1G04480.1 // ensembl // 11 // --- /// AY054508 // Arabidopsis thaliana Strong similarity to 60S ribosomal protein L17 (At1g04480; F19P19.5) mRNA, complete cds. // gb // 11 // --- /// AY081677 // …	FGENESH00000009397 // ensembl // 3 // Cross Hyb Matching Probes
At1g04520	263677_at	PDLP2 (PLASMODESMATA-LOCATED PROTEIN 2)	PDLP2	ns	ns	0.38	0.2652	unknown protein	Arabidopsis ATH1-121501 Genome Array	Exemplar sequence	Affymetrix Proprietary Database	At1g04520	---	At.48134	November 2010 (TAIR tair10) /// June 2009 (TAIR 9)	Chr1:1231851-1232996 (+) // 100.0 //	---	full length	AT1G04520	839502	Q6NM73	---	---	NP_171946	NM_100331	---	AT1G04520	---	---	---	---	0010497 // plasmodesmata-mediated intercellular transport // inferred from genetic interaction /// 0046739 // spread of virus in host // inferred from genetic interaction	0005576 // extracellular region // inferred from electronic annotation /// 0009506 // plasmodesma // inferred from direct assay	---	---	IPR002902 // Gnk2-homologous domain // 1.9E-13 /// IPR002902 // Gnk2-homologous domain // 1.3E-13	---	---	This probe set was annotated using the Matching Probes based pipeline to a Entrez Gene identifier using 4 transcripts. // false // Matching Probes // A	"AT1G04520.1(11),BT010866(11),BT011789(11),NM_100331(11)"	"At1g04520 // 68414.t00393 33 kDa secretory protein-related contains Pfam PF01657: Domain of unknown function, duplicated in 33 KDa secretory proteins // tigr // 11 // --- /// AT1G04520.1 // cdna:known chromosome:TAIR10:1:1231578:1234032:1 gene:AT1G04520 transcript:AT1G04520.1 // ensembl // 11 // --- /// BT010866 // Arabidopsis thaliana At1g04520 mRNA, complete cds. // gb // 11 // --- /// BT01178…	---
At1g04600	264599_at	XIA (MYOSIN XI A); motor/ protein binding	XIA	ns	0.4717	ns	2.1437	putative myosin heavy chain similar to GB:AAC04899	Arabidopsis ATH1-121501 Genome Array	Exemplar sequence	Affymetrix Proprietary Database	At1g04600	---	At.51478	November 2010 (TAIR tair10) /// June 2009 (TAIR 9)	Chr1:1262554-1272376 (+) // 99.96 //	---	full length	AT1G04600	839480	F4I5Q6	---	---	NP_171954	NM_100339	---	AT1G04600	---	---	---	---	0030036 // actin cytoskeleton organization // inferred from reviewed computational analysis /// 0030048 // actin filament-based movement // inferred from reviewed computational analysis /// 0030048 // actin filament-based movement // traceable author statement /// 0051645 // Golgi localization // inferred from reviewed computational analysis /// 0051646 // mitochondrion localization // inferred f…	0016459 // myosin complex // inferred from electronic annotation /// 0016459 // myosin complex // inferred from sequence or structural similarity	0000166 // nucleotide binding // inferred from electronic annotation /// 0003774 // motor activity // inferred from electronic annotation /// 0003774 // motor activity // inferred from sequence or structural similarity /// 0003779 // actin binding // inferred from electronic annotation /// 0005524 // ATP binding // inferred from electronic annotation	---	"IPR000048 // IQ motif, EF-hand binding site // 0.019 /// IPR000048 // IQ motif, EF-hand binding site // 0.0025 /// IPR001609 // Myosin head, motor domain // 0.0 /// IPR004009 // Myosin, N-terminal, SH3-like // 2.3E-10 /// IPR018444 // Dil domain // 1.2E-45"	---	---	This probe set was annotated using the Matching Probes based pipeline to a Entrez Gene identifier using 2 transcripts. // false // Matching Probes // A	"AT1G04600.1(11),NM_100339(11)"	"At1g04600 // 68414.t00402 myosin, putative similar to myosin (GI:499047) [Arabidopsis thaliana] // tigr // 10 // --- /// AT1G04600.1 // cdna:known chromosome:TAIR10:1:1262123:1272376:1 gene:AT1G04600 transcript:AT1G04600.1 // ensembl // 11 // --- /// FGENESH00000005488 // cdna:novel chromosome:TAIR10:1:1262123:1272376:1 transcript:FGENESH00000005488 // ensembl // 9 // --- /// NM_100339 // Arabid…	---
At1g04680	264611_at	---	---	ns	ns	0.4074	0.3123	putative pectate lyase A11 similar to GB:CAB36835;supported by full-length cDNA: Ceres:37952.	Arabidopsis ATH1-121501 Genome Array	Exemplar sequence	Affymetrix Proprietary Database	At1g04680	---	At.10458	November 2010 (TAIR tair10) /// June 2009 (TAIR 9)	Chr1:1304051-1307780 (-) // 100.0 //	---	full length	AT1G04680	839452	Q940Q1	---	---	NP_563715	NM_100348	---	AT1G04680	---	---	---	---	0000271 // polysaccharide biosynthetic process // inferred from reviewed computational analysis /// 0007389 // pattern specification process // inferred from reviewed computational analysis /// 0008361 // regulation of cell size // inferred from reviewed computational analysis /// 0009664 // plant-type cell wall organization // inferred from reviewed computational analysis /// 0009825 // multidim…	0016020 // membrane // inferred from direct assay	0016829 // lyase activity // inferred from sequence or structural similarity /// 0016829 // lyase activity // inferred from electronic annotation /// 0030570 // pectate lyase activity // inferred from sequence or structural similarity /// 0030570 // pectate lyase activity // inferred from electronic annotation /// 0046872 // metal ion binding // inferred from electronic annotation	---	IPR002022 // Pectate lyase/Amb allergen // 1.7E-97	---	---	This probe set was annotated using the Matching Probes based pipeline to a Entrez Gene identifier using 3 transcripts. // false // Matching Probes // A	"AT1G04680.1(11),AY065034(11),NM_100348(11)"	"At1g04680 // 68414.t00413 pectate lyase family protein similar to pectate lyase GP:14531296 from [Fragaria x ananassa] // tigr // 11 // --- /// AT1G04680.1 // cdna:known chromosome:TAIR10:1:1303529:1307884:-1 gene:AT1G04680 transcript:AT1G04680.1 // ensembl // 11 // --- /// AY054200 // Arabidopsis thaliana At1g04680/T1G11_6 mRNA, complete cds. // gb // 11 // --- /// AY065034 // Arabidopsis thali…	AY066033 // gb // 7 // Cross Hyb Matching Probes /// FGENESH00000005494 // ensembl // 7 // Cross Hyb Matching Probes
At1g04730	264600_at	---	---	ns	ns	ns	0.4134	hypothetical protein predicted by genscan	Arabidopsis ATH1-121501 Genome Array	Exemplar sequence	Affymetrix Proprietary Database	At1g04730	---	At.51480	November 2010 (TAIR tair10) /// June 2009 (TAIR 9)	Chr1:1325384-1331086 (-) // 100.0 //	---	full length	AT1G04730	839431	F4I5S3	---	---	NP_171966	NM_100352	---	AT1G04730	---	---	---	---	0006261 // DNA-dependent DNA replication // inferred from reviewed computational analysis /// 0007062 // sister chromatid cohesion // inferred from genetic interaction /// 0007062 // sister chromatid cohesion // inferred from mutant phenotype	0005657 // replication fork // traceable author statement	0000166 // nucleotide binding // inferred from electronic annotation /// 0005524 // ATP binding // inferred from electronic annotation /// 0016887 // ATPase activity // inferred from sequence or structural similarity /// 0017111 // nucleoside-triphosphatase activity // inferred from electronic annotation	---	"IPR003959 // ATPase, AAA-type, core // 5.8E-8 /// IPR011704 // ATPase, dynein-related, AAA domain // 3.4E-4"	---	---	This probe set was annotated using the Matching Probes based pipeline to a Entrez Gene identifier using 2 transcripts. // false // Matching Probes // A	"AT1G04730.1(10),NM_100352(10)"	"At1g04730 // 68414.t00417 AAA-type ATPase family protein contains Pfam domain, PF00004: ATPase, AAA family ('A'TPases 'A'ssociated with diverse cellular 'A'ctivities) // tigr // 10 // --- /// AT1G04730.1 // cdna:novel chromosome:TAIR10:1:1325296:1331086:-1 gene:AT1G04730 transcript:AT1G04730.1 // ensembl // 10 // --- /// FGENESH00000005491 // cdna:novel chromosome:TAIR10:1:1325385:1332730:-1 tra…	---
At1g04760	261178_at	ATVAMP726	ATVAMP726	ns	ns	ns	0.3371	" synaptobrevin 7B, putative similar to GB: from [Arabidopsis thaliana] "	Arabidopsis ATH1-121501 Genome Array	Exemplar sequence	Affymetrix Proprietary Database	At1g04760	---	At.14449	November 2010 (TAIR tair10) /// June 2009 (TAIR 9)	Chr1:1334759-1336070 (+) // 100.0 //	---	full length	AT1G04760	839424	Q9MAS5	---	---	NP_171968	NM_100354	---	AT1G04760	---	---	---	---	0006810 // transport // inferred from electronic annotation /// 0015031 // protein transport // inferred from electronic annotation /// 0016192 // vesicle-mediated transport // inferred from electronic annotation /// 0048451 // petal formation // inferred from reviewed computational analysis /// 0048453 // sepal formation // inferred from reviewed computational analysis	0005768 // endosome // traceable author statement /// 0005886 // plasma membrane // traceable author statement /// 0009507 // chloroplast // inferred from direct assay /// 0016020 // membrane // inferred from sequence or structural similarity /// 0016020 // membrane // inferred from electronic annotation /// 0016021 // integral to membrane // inferred from electronic annotation	---	---	IPR001388 // Synaptobrevin // 2.4E-40	---	---	This probe set was annotated using the Matching Probes based pipeline to a Entrez Gene identifier using 2 transcripts. // false // Matching Probes // A	"AT1G04760.1(11),NM_100354(11)"	"At1g04760 // 68414.t00420 synaptobrevin family protein similar to Vesicle-associated membrane protein 722 (AtVAMP722) Synaptobrevin-related protein 1 (SP:P47192) {Arabidopsis thaliana} // tigr // 10 // --- /// AT1G04760.1 // cdna:known chromosome:TAIR10:1:1334760:1336070:1 gene:AT1G04760 transcript:AT1G04760.1 // ensembl // 11 // --- /// FGENESH00000012647 // cdna:novel chromosome:TAIR10:1:13347…	---
At1g04800	261175_at	---	---	ns	ns	0.4249	ns	unknown protein	Arabidopsis ATH1-121501 Genome Array	Exemplar sequence	Affymetrix Proprietary Database	At1g04800	---	At.42430	November 2010 (TAIR tair10) /// June 2009 (TAIR 9)	Chr1:1348634-1349237 (-) // 100.0 //	---	full length	AT1G04800	839406	Q9MAS9	---	---	NP_171972	NM_100358	---	AT1G04800	---	---	---	---	---	---	---	---	---	---	---	This probe set was annotated using the Matching Probes based pipeline to a Entrez Gene identifier using 3 transcripts. // false // Matching Probes // A	"AT1G04800.1(11),BT011211(9),NM_100358(11)"	"At1g04800 // 68414.t00424 glycine-rich protein // tigr // 11 // --- /// AT1G04800.1 // cdna:known chromosome:TAIR10:1:1348452:1349286:-1 gene:AT1G04800 transcript:AT1G04800.1 // ensembl // 11 // --- /// BT011211 // Arabidopsis thaliana At1g04800 gene, complete cds. // gb // 9 // --- /// NM_100358 // Arabidopsis thaliana glycine-rich protein (AT1G04800) mRNA, complete cds. // refseq // 11 // ---"	AK229508 // gb // 1 // Cross Hyb Matching Probes /// FGENESH00000012642 // ensembl // 8 // Cross Hyb Matching Probes
At1g04820	261129_at	TUA4; structural constituent of cytoskeleton	TUA4	ns	ns	ns	0.2192	tubulin alpha-2/alpha-4 chain identical to SP:P29510 from [Arabidopsis thaliana]; supported by cDNA: gi_16648843_gb_AY058199.1_	Arabidopsis ATH1-121501 Genome Array	Exemplar sequence	Affymetrix Proprietary Database	At1g04820	---	At.48153	November 2010 (TAIR tair10) /// June 2009 (TAIR 9)	Chr1:18517736-18519729 (+) // 96.6 // /// Chr1:1356420-1358266 (-) // 100.0 // /// Chr4:8548768-8550319 (-) // 95.71 //	---	full length	AT1G04820	839405 /// 841425	B9DGT7 /// P29510 /// Q0WLQ5 /// Q0WV25 /// Q56YZ2 /// Q570E3	---	---	NP_171974 /// NP_175423	NM_100360 /// NM_103889	---	AT1G04820	---	---	---	---	0006084 // acetyl-CoA metabolic process // inferred from reviewed computational analysis /// 0006094 // gluconeogenesis // inferred from reviewed computational analysis /// 0006184 // GTP catabolic process // inferred from electronic annotation /// 0007010 // cytoskeleton organization // inferred from reviewed computational analysis /// 0007017 // microtubule-based process // inferred from electr…	0005618 // cell wall // inferred from direct assay /// 0005737 // cytoplasm // inferred from electronic annotation /// 0005774 // vacuolar membrane // inferred from direct assay /// 0005829 // cytosol // inferred from direct assay /// 0005856 // cytoskeleton // inferred from electronic annotation /// 0005874 // microtubule // inferred from electronic annotation /// 0005886 // plasma membrane // i…	0000166 // nucleotide binding // inferred from electronic annotation /// 0003924 // GTPase activity // inferred from electronic annotation /// 0005198 // structural molecule activity // inferred from electronic annotation /// 0005200 // structural constituent of cytoskeleton // inferred from sequence or structural similarity /// 0005525 // GTP binding // inferred from electronic annotation	---	"IPR003008 // Tubulin/FtsZ, GTPase domain // 2.3E-109 /// IPR018316 // Tubulin/FtsZ, 2-layer sandwich domain // 6.9E-77"	---	---	This probe set was annotated using the Matching Probes based pipeline to a Entrez Gene identifier using 7 transcripts. // true // Matching Probes // A	"AK226954(11),AY058199(11),AY142005(11),FGENESH00000012618(11),AT1G04820.1(11),NM_100360(11),At1g04820(11)"	"AK226954 // Arabidopsis thaliana mRNA for tubulin alpha-2/alpha-4 chain, complete cds, clone: RAFL09-29-M23. // gb // 11 // --- /// At1g04820 // 68414.t00426 tubulin alpha-2/alpha-4 chain (TUA4) nearly identical to SP:P29510 Tubulin alpha-2/alpha-4 chain from [Arabidopsis thaliana] // tigr // 11 // --- /// AT1G04820.1 // cdna:known chromosome:TAIR10:1:1356191:1358386:-1 gene:AT1G04820 transcript…	---
At1g04900	261124_at	---	---	ns	ns	ns	0.4919	hypothetical protein predicted by genemark.hmm;supported by full-length cDNA: Ceres:98874.	Arabidopsis ATH1-121501 Genome Array	Exemplar sequence	Affymetrix Proprietary Database	At1g04900	---	At.19171	November 2010 (TAIR tair10) /// June 2009 (TAIR 9)	Chr1:1383911-1387561 (+) // 100.0 //	---	full length	AT1G04900	839386	Q94C90	---	---	NP_563721	NM_100368	---	AT1G04900	---	---	---	---	---	---	---	---	IPR003788 // Putative S-adenosyl-L-methionine-dependent methyltransferase MidA // 9.1E-104	---	---	This probe set was annotated using the Matching Probes based pipeline to a Entrez Gene identifier using 5 transcripts. // false // Matching Probes // A	"AT1G04900.1(11),AY035061(11),AY088890(11),AY113881(11),NM_100368(11)"	"At1g04900 // 68414.t00434 expressed protein contains Pfam PF02636: Uncharacterized ACR, COG1565 // tigr // 9 // --- /// AT1G04900.1 // cdna:known chromosome:TAIR10:1:1383841:1387895:1 gene:AT1G04900 transcript:AT1G04900.1 // ensembl // 11 // --- /// AY035061 // Arabidopsis thaliana unknown protein (At1g04900) mRNA, complete cds. // gb // 11 // --- /// AY088890 // Arabidopsis thaliana clone 98874…	FGENESH00000012595 // ensembl // 7 // Cross Hyb Matching Probes
At1g04980	261167_at	ATPDIL2-2 (PDI-LIKE 2-2); protein disulfide isomerase	ATPDIL2-2	ns	ns	2.3065	3.1758	" disulfide isomerase-related protein, putative similar to GB:AAB50217 from [Homo sapiens] "	Arabidopsis ATH1-121501 Genome Array	Exemplar sequence	Affymetrix Proprietary Database	At1g04980	---	At.12010	November 2010 (TAIR tair10) /// June 2009 (TAIR 9)	Chr1:1413868-1416120 (-) // 100.0 //	---	full length	AT1G04980	839355	Q9MAU6	---	---	NP_171990	NM_100376	---	AT1G04980	---	---	---	---	0006457 // protein folding // inferred from reviewed computational analysis /// 0006662 // glycerol ether metabolic process // inferred from electronic annotation /// 0006984 // ER-nucleus signaling pathway // inferred from reviewed computational analysis /// 0009408 // response to heat // inferred from reviewed computational analysis /// 0009627 // systemic acquired resistance // inferred from r…	0005783 // endoplasmic reticulum // inferred from electronic annotation /// 0005788 // endoplasmic reticulum lumen // inferred from electronic annotation /// 0009505 // plant-type cell wall // inferred from direct assay	0003756 // protein disulfide isomerase activity // inferred from sequence or structural similarity /// 0003756 // protein disulfide isomerase activity // inferred from electronic annotation /// 0009055 // electron carrier activity // inferred from electronic annotation /// 0015035 // protein disulfide oxidoreductase activity // inferred from electronic annotation /// 0016853 // isomerase activity…	---	IPR013766 // Thioredoxin domain // 3.2E-46 /// IPR013766 // Thioredoxin domain // 2.8E-41	---	---	This probe set was annotated using the Matching Probes based pipeline to a Entrez Gene identifier using 2 transcripts. // false // Matching Probes // A	"AT1G04980.1(11),NM_100376(11)"	"At1g04980 // 68414.t00442 thioredoxin family protein similar to SP|Q63081 Protein disulfide isomerase A6 precursor (EC 5.3.4.1) {Rattus norvegicus}; contains Pfam profile PF00085: Thioredoxin // tigr // 10 // --- /// AT1G04980.1 // cdna:known chromosome:TAIR10:1:1413644:1416144:-1 gene:AT1G04980 transcript:AT1G04980.1 // ensembl // 11 // --- /// AY099813 // Arabidopsis thaliana disulfide isomera…	---
At1g04990	261125_at	---	---	ns	ns	2.2091	3.147	" zinc finger protein 2, putative similar to GB:AAD33770 from [Arabidopsis thaliana]; supported by cDNA: gi_15081720_gb_AY048253.1_ "	Arabidopsis ATH1-121501 Genome Array	Exemplar sequence	Affymetrix Proprietary Database	At1g04990	---	At.21743	November 2010 (TAIR tair10) /// June 2009 (TAIR 9)	Chr1:1419367-1421454 (-) // 100.0 //	---	full length	AT1G04990	839351	C0SUT1 /// Q570S8 /// Q94AD9	---	---	NP_563725 /// NP_973759	NM_100378 /// NM_202030	---	AT1G04990	---	---	---	---	0007623 // circadian rhythm // inferred from reviewed computational analysis /// 0090305 // nucleic acid phosphodiester bond hydrolysis // inferred from electronic annotation	0005634 // nucleus // inferred from electronic annotation	0003676 // nucleic acid binding // inferred from electronic annotation /// 0003676 // nucleic acid binding // inferred from sequence or structural similarity /// 0003677 // DNA binding // inferred from electronic annotation /// 0003723 // RNA binding // inferred from electronic annotation /// 0004518 // nuclease activity // inferred from electronic annotation /// 0008270 // zinc ion binding // in…	---	"IPR000571 // Zinc finger, CCCH-type // 2.1E-9 /// IPR000571 // Zinc finger, CCCH-type // 6.7E-9 /// IPR000571 // Zinc finger, CCCH-type // 4.4E-10 /// IPR000571 // Zinc finger, CCCH-type // 1.6E-9 /// IPR000571 // Zinc finger, CCCH-type // 1.3E-7"	---	---	This probe set was annotated using the Matching Probes based pipeline to a Entrez Gene identifier using 6 transcripts. // false // Matching Probes // A	"AT1G04990.1(11),AT1G04990.2(11),AY048253(10),AY113065(10),NM_100378(11),NM_202030(11)"	"At1g04990 // 68414.t00444 zinc finger (CCCH-type) family protein contains Pfam domain, PF00642: Zinc finger C-x8-C-x5-C-x3-H type (and similar) // tigr // 9 // --- /// AT1G04990.1 // cdna:known chromosome:TAIR10:1:1419080:1421789:-1 gene:AT1G04990 transcript:AT1G04990.1 // ensembl // 11 // --- /// AT1G04990.2 // cdna:known chromosome:TAIR10:1:1419141:1421639:-1 gene:AT1G04990 transcript:AT1G0499…	BX817172 // gb_htc // 5 // Cross Hyb Matching Probes
At1g05010	265194_at	EFE (ETHYLENE-FORMING ENZYME); 1-aminocyclopropane-1-carboxylate oxidase	EFE	ns	ns	ns	2.5063	" 1-aminocyclopropane-1-carboxylate oxidase Identical to 1-aminocyclopropane-1-carboxylate oxidase (ACC oxidase) gb|X66719 (EAT1). ESTs gb|T43073, gb|T5714, gb|R90435, gb|R44023, gb|AA597926, gb|AI099676, gb|AA650810 and gb|29725 come from this gene "	Arabidopsis ATH1-121501 Genome Array	Exemplar sequence	Affymetrix Proprietary Database	At1g05010	---	At.23109	November 2010 (TAIR tair10) /// June 2009 (TAIR 9)	Chr1:1431418-1432695 (-) // 100.0 //	---	full length	AT1G05010	839345	Q06588	---	---	NP_171994	NM_100380	---	AT1G05010	---	---	---	---	"0000165 // MAPK cascade // inferred from reviewed computational analysis /// 0002831 // regulation of response to biotic stimulus // inferred from reviewed computational analysis /// 0006612 // protein targeting to membrane // inferred from reviewed computational analysis /// 0006952 // defense response // inferred from electronic annotation /// 0009595 // detection of biotic stimulus // inferre…	---	"0009815 // 1-aminocyclopropane-1-carboxylate oxidase activity // inferred from sequence or structural similarity /// 0009815 // 1-aminocyclopropane-1-carboxylate oxidase activity // inferred from electronic annotation /// 0016491 // oxidoreductase activity // inferred from electronic annotation /// 0016706 // oxidoreductase activity, acting on paired donors, with incorporation or reduction of mo…	---	IPR005123 // Oxoglutarate/iron-dependent dioxygenase // 1.2E-44	---	---	This probe set was annotated using the Matching Probes based pipeline to a Entrez Gene identifier using 3 transcripts. // false // Matching Probes // A	"AT1G05010.1(11),AY150384(11),NM_100380(11)"	"AF370155 // Arabidopsis thaliana putative 1-aminocyclopropane-1-carboxylate oxidase (At1g05010) mRNA, complete cds. // gb // 9 // --- /// At1g05010 // 68414.t00446 1-aminocyclopropane-1-carboxylate oxidase / ACC oxidase / ethylene-forming enzyme (ACO) (EAT1) Identical to 1-aminocyclopropane-1-carboxylate oxidase (ACC oxidase) gb|X66719 (EAT1). ESTs gb|T43073, gb|T5714, gb|R90435, gb|R44023, gb|A…	---
At1g05060	265192_at	---	---	ns	ns	ns	2.313	hypothetical protein predicted by genscan;supported by full-length cDNA: Ceres:37455.	Arabidopsis ATH1-121501 Genome Array	Exemplar sequence	Affymetrix Proprietary Database	At1g05060	---	At.42419	November 2010 (TAIR tair10) /// June 2009 (TAIR 9)	Chr1:1451254-1452858 (-) // 100.0 //	---	full length	AT1G05060	839336	Q8LAR4 /// Q9ZVP0	---	---	NP_563727	NM_100385	---	AT1G05060	---	---	---	---	0042991 // transcription factor import into nucleus // inferred from reviewed computational analysis	---	---	---	---	---	---	This probe set was annotated using the Matching Probes based pipeline to a Entrez Gene identifier using 3 transcripts. // false // Matching Probes // A	"AT1G05060.1(11),BT004608(11),NM_100385(11)"	"At1g05060 // 68414.t00451 expressed protein // tigr // 10 // --- /// AT1G05060.1 // cdna:known chromosome:TAIR10:1:1451030:1452872:-1 gene:AT1G05060 transcript:AT1G05060.1 // ensembl // 11 // --- /// BT004608 // Arabidopsis thaliana At1g05060 gene, complete cds. // gb // 11 // --- /// FGENESH00000012776 // cdna:novel chromosome:TAIR10:1:1451255:1452858:-1 transcript:FGENESH00000012776 // ensembl…	BX817925 // gb_htc // 5 // Cross Hyb Matching Probes
At1g05210	264581_at	---	---	ns	ns	ns	0.3505	hypothetical protein predicted by genefinder; supported by full-length cDNA: Ceres: 29808.	Arabidopsis ATH1-121501 Genome Array	Exemplar sequence	Affymetrix Proprietary Database	At1g05210	---	At.42414	November 2010 (TAIR tair10) /// June 2009 (TAIR 9)	Chr1:1510468-1511485 (+) // 100.0 //	---	full length	AT1G05210	839261	O23047	---	---	NP_563731	NM_100400	---	AT1G05210	---	---	---	---	---	0016021 // integral to membrane // inferred from electronic annotation	---	---	---	---	---	This probe set was annotated using the Matching Probes based pipeline to a Entrez Gene identifier using 4 transcripts. // false // Matching Probes // A	"AK227338(11),AT1G05210.1(11),BT003054(11),NM_100400(11)"	"AK227338 // Arabidopsis thaliana mRNA for hypothetical protein, complete cds, clone: RAFL14-02-I06. // gb // 11 // --- /// At1g05210 // 68414.t00469 expressed protein // tigr // 10 // --- /// AT1G05210.1 // cdna:known chromosome:TAIR10:1:1510404:1511683:1 gene:AT1G05210 transcript:AT1G05210.1 // ensembl // 11 // --- /// BT003054 // Arabidopsis thaliana At1g05210 gene, complete cds. // gb // 11 /…	BX817759 // gb_htc // 5 // Cross Hyb Matching Probes
At1g05340	264580_at	---	---	ns	ns	9.3373	12.174	unknown protein EST gb|ATTS0295 comes from this gene;supported by full-length cDNA: Ceres:20380.	Arabidopsis ATH1-121501 Genome Array	Exemplar sequence	Affymetrix Proprietary Database	At1g05340	---	At.22764	November 2010 (TAIR tair10) /// June 2009 (TAIR 9)	Chr1:1559078-1559646 (-) // 100.0 //	---	full length	AT1G05340	837033	O23035	---	---	NP_563734	NM_100413	---	AT1G05340	---	---	---	---	0010200 // response to chitin // inferred from reviewed computational analysis	0005634 // nucleus // inferred from direct assay /// 0005737 // cytoplasm // inferred from direct assay	---	---	---	---	---	This probe set was annotated using the Matching Probes based pipeline to a Entrez Gene identifier using 4 transcripts. // false // Matching Probes // A	"AF360144(11),AT1G05340.1(11),AY056369(11),NM_100413(11)"	"AF360144 // Arabidopsis thaliana unknown protein (At1g05340) mRNA, complete cds. // gb // 11 // --- /// At1g05340 // 68414.t00482 expressed protein // tigr // 9 // --- /// AT1G05340.1 // cdna:known chromosome:TAIR10:1:1558844:1559903:-1 gene:AT1G05340 transcript:AT1G05340.1 // ensembl // 11 // --- /// AY056369 // Arabidopsis thaliana unknown protein (At1g05340) mRNA, complete cds. // gb // 11 //…	BX817567 // gb_htc // 7 // Cross Hyb Matching Probes
At1g05440	261384_at	---	---	ns	ns	ns	0.3235	hypothetical protein predicted by genemark.hmm	Arabidopsis ATH1-121501 Genome Array	Exemplar sequence	Affymetrix Proprietary Database	At1g05440	---	At.51160	November 2010 (TAIR tair10) /// June 2009 (TAIR 9)	Chr1:1596373-1597870 (-) // 100.0 //	---	full length	AT1G05440	837045	Q5Q0I8 /// Q9ZVZ4	---	---	NP_172035	NM_100423	---	AT1G05440	---	---	---	---	0000226 // microtubule cytoskeleton organization // inferred from reviewed computational analysis /// 0000911 // cytokinesis by cell plate formation // inferred from reviewed computational analysis /// 0006270 // DNA-dependent DNA replication initiation // inferred from reviewed computational analysis /// 0006275 // regulation of DNA replication // inferred from reviewed computational analysis //…	0005783 // endoplasmic reticulum // inferred from electronic annotation	0000247 // C-8 sterol isomerase activity // inferred from electronic annotation /// 0016853 // isomerase activity // inferred from electronic annotation	---	---	---	---	This probe set was annotated using the Matching Probes based pipeline to a Entrez Gene identifier using 2 transcripts. // false // Matching Probes // A	"AT1G05440.1(11),NM_100423(11)"	"At1g05440 // 68414.t00493 expressed protein ; expression supported by MPSS // tigr // 11 // --- /// AT1G05440.1 // cdna:known chromosome:TAIR10:1:1596007:1597848:-1 gene:AT1G05440 transcript:AT1G05440.1 // ensembl // 11 // --- /// FGENESH00000023191 // cdna:novel chromosome:TAIR10:1:1596374:1597825:-1 transcript:FGENESH00000023191 // ensembl // 11 // --- /// NM_100423 // Arabidopsis thaliana C-8…	---
At1g05570	263183_at	"CALS1 (CALLOSE SYNTHASE 1); 1,3-beta-glucan synthase/ transferase, transferring glycosyl groups"	CALS1	ns	ns	2.6215	3.4352	putative glucan synthase Highly similar to putative glucan synthase GB:AAD15408; supported by cDNA: gi_13649387_gb_AF237733.1_AF237733	Arabidopsis ATH1-121501 Genome Array	Exemplar sequence	Affymetrix Proprietary Database	At1g05570	---	At.15333	November 2010 (TAIR tair10) /// June 2009 (TAIR 9)	Chr1:1647879-1658593 (-) // 100.0 //	---	full length	AT1G05570	837059	F4I8T3 /// Q9AUE0	---	---	NP_001184913 /// NP_563743	NM_001197984 /// NM_100436	---	AT1G05570	---	---	---	---	0006075 // (1->3)-beta-D-glucan biosynthetic process // inferred from electronic annotation /// 0006075 // (1->3)-beta-D-glucan biosynthetic process // inferred from sequence or structural similarity /// 0006944 // cellular membrane fusion // inferred from reviewed computational analysis /// 0007047 // cellular cell wall organization // inferred from electronic annotation /// 0008360 // regulatio…	"0000148 // 1,3-beta-D-glucan synthase complex // inferred from electronic annotation /// 0000148 // 1,3-beta-D-glucan synthase complex // inferred from sequence or structural similarity /// 0005886 // plasma membrane // inferred from direct assay /// 0005886 // plasma membrane // inferred from electronic annotation /// 0009504 // cell plate // inferred from direct assay /// 0009506 // plasmodesm…	"0003843 // 1,3-beta-D-glucan synthase activity // inferred from electronic annotation /// 0003843 // 1,3-beta-D-glucan synthase activity // inferred from sequence or structural similarity /// 0016740 // transferase activity // inferred from electronic annotation /// 0016757 // transferase activity, transferring glycosyl groups // inferred from sequence or structural similarity /// 0016757 // tra…	---	"IPR003440 // Glycosyl transferase, family 48 // 7.6E-241 /// IPR003440 // Glycosyl transferase, family 48 // 7.6E-241"	---	---	This probe set was annotated using the Matching Probes based pipeline to a Entrez Gene identifier using 4 transcripts. // false // Matching Probes // A	"AT1G05570.1(11),AT1G05570.2(11),NM_001197984(11),NM_100436(11)"	"AF237733 // Arabidopsis thaliana callose synthase 1 catalytic subunit (CalS1) mRNA, complete cds. // gb // 11 // --- /// At1g05570 // 68414.t00515 callose synthase 1 (CALS1) / 1,3-beta-glucan synthase 1 nearly identical to callose synthase 1 catalytic subunit [Arabidopsis thaliana] GI:13649388 // tigr // 11 // --- /// AT1G05570.1 // cdna:known chromosome:TAIR10:1:1647706:1659437:-1 gene:AT1G0557…	---
At1g05575	263182_at	---	---	ns	ns	3.2719	2.0543	Expressed protein ; supported by full-length cDNA: Ceres: 27081.	Arabidopsis ATH1-121501 Genome Array	Exemplar sequence	Affymetrix Proprietary Database	At1g05575	---	At.42391	November 2010 (TAIR tair10) /// June 2009 (TAIR 9)	Chr1:1661828-1662098 (-) // 100.0 //	---	full length	AT1G05575	837061	Q8LC91	---	---	NP_563744	NM_100437	---	AT1G05575	---	---	---	---	0002679 // respiratory burst involved in defense response // inferred from reviewed computational analysis /// 0009061 // anaerobic respiration // inferred from expression pattern /// 0009061 // anaerobic respiration // inferred from mutant phenotype /// 0009723 // response to ethylene stimulus // inferred from reviewed computational analysis /// 0009738 // abscisic acid mediated signaling pathwa…	0005622 // intracellular // inferred from reviewed computational analysis /// 0005783 // endoplasmic reticulum // inferred from direct assay	---	---	---	---	---	This probe set was annotated using the Matching Probes based pipeline to a Entrez Gene identifier using 4 transcripts. // false // Matching Probes // A	"AK118716(11),AT1G05575.1(11),BT004961(11),NM_100437(11)"	"AK118716 // Arabidopsis thaliana At1g05575 mRNA for unknown protein, complete cds, clone: RAFL21-02-M07. // gb // 11 // --- /// At1g05575 // 68414.t00516 expressed protein // tigr // 11 // --- /// AT1G05575.1 // cdna:known chromosome:TAIR10:1:1661691:1662187:-1 gene:AT1G05575 transcript:AT1G05575.1 // ensembl // 11 // --- /// BT004961 // Arabidopsis thaliana clone U51074 unknown protein (At1g055…	---
At1g05840	261253_at	---	---	ns	ns	ns	2.4082	unknown protein ;supported by full-length cDNA: Ceres:158528.	Arabidopsis ATH1-121501 Genome Array	Exemplar sequence	Affymetrix Proprietary Database	At1g05840	---	At.27869	November 2010 (TAIR tair10) /// June 2009 (TAIR 9)	Chr1:1762842-1766150 (-) // 100.0 //	---	full length	AT1G05840	837094	F4IAD5 /// Q9MA42	---	---	NP_563751	NM_100465	---	AT1G05840	---	---	---	---	"0000303 // response to superoxide // inferred from reviewed computational analysis /// 0006301 // postreplication repair // inferred from reviewed computational analysis /// 0006499 // N-terminal protein myristoylation // inferred from reviewed computational analysis /// 0006508 // proteolysis // inferred from electronic annotation /// 0006508 // proteolysis // inferred from sequence or structur…	0031225 // anchored to membrane // traceable author statement	0004190 // aspartic-type endopeptidase activity // inferred from electronic annotation /// 0008233 // peptidase activity // inferred from electronic annotation	---	IPR001461 // Peptidase A1 // 6.5E-9	---	---	This probe set was annotated using the Matching Probes based pipeline to a Entrez Gene identifier using 2 transcripts. // false // Matching Probes // A	"AT1G05840.1(11),NM_100465(11)"	"At1g05840 // 68414.t00547 aspartyl protease family protein contains Pfam PF00026: Eukaryotic aspartyl protease // tigr // 11 // --- /// AT1G05840.1 // cdna:known chromosome:TAIR10:1:1762734:1766281:-1 gene:AT1G05840 transcript:AT1G05840.1 // ensembl // 11 // --- /// AY142549 // Arabidopsis thaliana clone RAFL06-86-K07 (R18035) mRNA sequence. // gb // 10 // --- /// NM_100465 // Arabidopsis thalia…	FGENESH00000016243 // ensembl // 8 // Cross Hyb Matching Probes
At1g05890	261250_at	---	---	ns	ns	ns	2.0398	unknown protein	Arabidopsis ATH1-121501 Genome Array	Exemplar sequence	Affymetrix Proprietary Database	At1g05890	---	At.42364	November 2010 (TAIR tair10) /// June 2009 (TAIR 9)	Chr1:1779630-1784166 (+) // 100.0 //	---	full length	AT1G05890	837099	F4IAE4 /// Q8L829	---	---	NP_001184920 /// NP_172080	NM_001197991 /// NM_100470	---	AT1G05890	---	---	---	---	"0000956 // nuclear-transcribed mRNA catabolic process // inferred from reviewed computational analysis /// 0006635 // fatty acid beta-oxidation // inferred from reviewed computational analysis /// 0016558 // protein import into peroxisome matrix // inferred from reviewed computational analysis /// 0016567 // protein ubiquitination // inferred from electronic annotation /// 0048573 // photoperiod…	---	0003676 // nucleic acid binding // inferred from electronic annotation /// 0008270 // zinc ion binding // inferred from electronic annotation /// 0016874 // ligase activity // inferred from electronic annotation /// 0046872 // metal ion binding // inferred from electronic annotation	---	"IPR002867 // Zinc finger, C6HC-type // 4.9E-25 /// IPR002867 // Zinc finger, C6HC-type // 4.9E-25"	---	---	This probe set was annotated using the Matching Probes based pipeline to a Entrez Gene identifier using 6 transcripts. // false // Matching Probes // A	"AT1G05890.1(11),AT1G05890.2(11),AY120783(11),BT000064(11),NM_001197991(11),NM_100470(11)"	"At1g05890 // 68414.t00552 zinc finger protein-related contains low similarity to zinc finger proteins and Pfam PF01485: IBR domain // tigr // 11 // --- /// AT1G05890.1 // cdna:known chromosome:TAIR10:1:1779357:1784529:1 gene:AT1G05890 transcript:AT1G05890.1 // ensembl // 11 // --- /// AT1G05890.2 // cdna:novel chromosome:TAIR10:1:1779256:1784427:1 gene:AT1G05890 transcript:AT1G05890.2 // ensembl…	AT2G31510.1 // ensembl // 1 // Cross Hyb Matching Probes /// NM_128708 // refseq // 1 // Cross Hyb Matching Probes /// At2g31510 // tigr // 1 // Cross Hyb Matching Probes
At1g06000	260955_at	---	---	ns	ns	0.3419	ns	unknown protein contains similarity to UDPG glucosyltransferase GB:AAB62270 GI:2232354 from [Solanum berthaultii];supported by full-length cDNA: Ceres:1040.	Arabidopsis ATH1-121501 Genome Array	Exemplar sequence	Affymetrix Proprietary Database	At1g06000	---	At.28159	November 2010 (TAIR tair10) /// June 2009 (TAIR 9)	Chr1:1820494-1821802 (-) // 100.0 //	---	full length	AT1G06000	837109	Q9LNE6	---	---	NP_563756	NM_100480	---	AT1G06000	---	---	---	---	0008152 // metabolic process // inferred from electronic annotation /// 0009411 // response to UV // inferred from reviewed computational analysis /// 0009718 // anthocyanin biosynthetic process // inferred from reviewed computational analysis /// 0009744 // response to sucrose stimulus // inferred from reviewed computational analysis /// 0009813 // flavonoid biosynthetic process // inferred from…	---	"0008194 // UDP-glycosyltransferase activity // inferred from direct assay /// 0016740 // transferase activity // inferred from electronic annotation /// 0016757 // transferase activity, transferring glycosyl groups // inferred from sequence or structural similarity /// 0016757 // transferase activity, transferring glycosyl groups // inferred from electronic annotation /// 0016758 // transferase …	---	IPR002213 // UDP-glucuronosyl/UDP-glucosyltransferase // 2.4E-4	---	---	This probe set was annotated using the Matching Probes based pipeline to a Entrez Gene identifier using 4 transcripts. // false // Matching Probes // A	"AT1G06000.1(11),AY093133(11),BT006579(11),NM_100480(11)"	"At1g06000 // 68414.t00562 UDP-glucoronosyl/UDP-glucosyl transferase family protein contains similarity to UDPG glucosyltransferase GB:AAB62270 GI:2232354 from [Solanum berthaultii] // tigr // 11 // --- /// AT1G06000.1 // cdna:known chromosome:TAIR10:1:1820308:1821894:-1 gene:AT1G06000 transcript:AT1G06000.1 // ensembl // 11 // --- /// AY093133 // Arabidopsis thaliana unknown protein (At1g06000) …	BX815824 // gb_htc // 4 // Cross Hyb Matching Probes
At1g06080	260957_at	ADS1 (DELTA 9 DESATURASE 1); oxidoreductase	ADS1	ns	3.2601	ns	0.2998	delta 9 desaturase identical to delta 9 desaturase GB:BAA25180 GI:2970034 from [Arabidopsis thaliana]; supported by full-length cDNA: Ceres: 100525.	Arabidopsis ATH1-121501 Genome Array	Exemplar sequence	Affymetrix Proprietary Database	At1g06080	---	At.342	November 2010 (TAIR tair10) /// June 2009 (TAIR 9)	Chr1:1843660-1846093 (+) // 100.0 //	---	full length	AT1G06080	837117	O65797	---	---	NP_172098	NM_100489	---	AT1G06080	---	---	---	---	0001676 // long-chain fatty acid metabolic process // inferred from reviewed computational analysis /// 0002213 // defense response to insect // inferred from reviewed computational analysis /// 0006629 // lipid metabolic process // inferred from electronic annotation /// 0006633 // fatty acid biosynthetic process // inferred from reviewed computational analysis /// 0006633 // fatty acid biosynth…	0005783 // endoplasmic reticulum // inferred from electronic annotation /// 0005789 // endoplasmic reticulum membrane // inferred from electronic annotation /// 0016020 // membrane // inferred from electronic annotation /// 0016021 // integral to membrane // inferred from electronic annotation	"0016491 // oxidoreductase activity // inferred from sequence or structural similarity /// 0016491 // oxidoreductase activity // inferred from electronic annotation /// 0016717 // oxidoreductase activity, acting on paired donors, with oxidation of a pair of donors resulting in the reduction of molecular oxygen to two molecules of water // inferred from electronic annotation"	---	"IPR005804 // Fatty acid desaturase, type 1 // 7.6E-18"	---	---	This probe set was annotated using the Matching Probes based pipeline to a Entrez Gene identifier using 4 transcripts. // false // Matching Probes // A	"AF332433(11),AT1G06080.1(11),D88536(11),NM_100489(11)"	"AF332433 // Arabidopsis thaliana clone C00120 (f) putative delta 9 desaturase (At1g06080) mRNA, complete cds. // gb // 11 // --- /// AK119146 // Arabidopsis thaliana At1g06080 mRNA for putative delta 9 desaturase, complete cds, clone: RAFL21-49-I24. // gb // 11 // --- /// At1g06080 // 68414.t00570 delta 9 desaturase (ADS1) identical to delta 9 acyl-lipid desaturase (ADS1) GB:BAA25180 GI:2970034 …	FGENESH00000013999 // ensembl // 7 // Cross Hyb Matching Probes
At1g06100	260948_at	---	---	0.4893	4.0026	ns	0.1956	" delta 9 desaturase, putative similar to delta 9 desaturase GB:BAA25180 GI:2970034 from [Arabidopsis thaliana] "	Arabidopsis ATH1-121501 Genome Array	Exemplar sequence	Affymetrix Proprietary Database	At1g06100	---	At.50644	November 2010 (TAIR tair10) /// June 2009 (TAIR 9)	Chr1:1851529-1853019 (+) // 100.0 //	---	full length	AT1G06100	837119	Q9LND8	---	---	NP_172100	NM_100491	---	AT1G06100	---	---	---	---	0001676 // long-chain fatty acid metabolic process // inferred from reviewed computational analysis /// 0002213 // defense response to insect // inferred from reviewed computational analysis /// 0006629 // lipid metabolic process // inferred from electronic annotation /// 0006633 // fatty acid biosynthetic process // inferred from reviewed computational analysis /// 0006633 // fatty acid biosynth…	0005783 // endoplasmic reticulum // inferred from electronic annotation /// 0005789 // endoplasmic reticulum membrane // inferred from electronic annotation /// 0016020 // membrane // inferred from electronic annotation /// 0016021 // integral to membrane // inferred from electronic annotation	"0016491 // oxidoreductase activity // inferred from sequence or structural similarity /// 0016491 // oxidoreductase activity // inferred from electronic annotation /// 0016717 // oxidoreductase activity, acting on paired donors, with oxidation of a pair of donors resulting in the reduction of molecular oxygen to two molecules of water // inferred from electronic annotation"	---	"IPR005804 // Fatty acid desaturase, type 1 // 6.8E-18"	---	---	This probe set was annotated using the Matching Probes based pipeline to a Entrez Gene identifier using 4 transcripts. // false // Matching Probes // A	"AT1G06100.1(11),BT014933(11),BT015835(11),NM_100491(11)"	"At1g06100 // 68414.t00572 fatty acid desaturase family protein similar to delta 9 acyl-lipid desaturase (ADS1) GI:2970034 from [Arabidopsis thaliana] // tigr // 11 // --- /// AT1G06100.1 // cdna:known chromosome:TAIR10:1:1851530:1853019:1 gene:AT1G06100 transcript:AT1G06100.1 // ensembl // 11 // --- /// BT014933 // Arabidopsis thaliana At1g06100 gene, complete cds. // gb // 11 // --- /// BT01583…	FGENESH00000014013 // ensembl // 6 // Cross Hyb Matching Probes
At1g06130	260954_at	GLX2-4 (glyoxalase 2-4); hydrolase/ hydroxyacylglutathione hydrolase/ zinc ion binding	GLX2-4	ns	ns	ns	2.0469	" glyoxalase II isozyme, putative similar to glyoxalase II isozyme GB:AAC49865 GI:2570338 from [Arabidopsis thaliana];supported by full-length cDNA: Ceres:17756. "	Arabidopsis ATH1-121501 Genome Array	Exemplar sequence	Affymetrix Proprietary Database	At1g06130	---	At.26891	November 2010 (TAIR tair10) /// June 2009 (TAIR 9)	Chr1:1858033-1860640 (-) // 100.0 //	---	full length	AT1G06130	837122	Q8LDW8	---	---	NP_563760 /// NP_849599	NM_100494 /// NM_179268	---	AT1G06130	---	---	---	---	0019243 // methylglyoxal catabolic process to D-lactate // inferred from sequence or structural similarity /// 0019243 // methylglyoxal catabolic process to D-lactate // inferred from reviewed computational analysis /// 0019344 // cysteine biosynthetic process // inferred from reviewed computational analysis	0009507 // chloroplast // inferred from direct assay /// 0009507 // chloroplast // inferred from electronic annotation /// 0009536 // plastid // inferred from electronic annotation	0004416 // hydroxyacylglutathione hydrolase activity // inferred from electronic annotation /// 0004416 // hydroxyacylglutathione hydrolase activity // inferred from sequence or structural similarity /// 0008270 // zinc ion binding // inferred from electronic annotation /// 0016787 // hydrolase activity // inferred from electronic annotation /// 0046872 // metal ion binding // inferred from elect…	---	IPR001279 // Beta-lactamase-like // 1.2E-35 /// IPR001279 // Beta-lactamase-like // 1.2E-35	---	---	This probe set was annotated using the Matching Probes based pipeline to a Entrez Gene identifier using 7 transcripts. // false // Matching Probes // A	"AK227097(11),AT1G06130.1(11),AT1G06130.2(11),AY099584(11),AY128833(11),NM_100494(11),NM_179268(11)"	"AK227097 // Arabidopsis thaliana mRNA for glyoxalase II isozyme like protein, complete cds, clone: RAFL09-73-D03. // gb // 11 // --- /// At1g06130 // 68414.t00575 hydroxyacylglutathione hydrolase, putative / glyoxalase II, putative similar to glyoxalase II isozyme GB:AAC49865 GI:2570338 from [Arabidopsis thaliana] // tigr // 10 // --- /// AT1G06130.1 // cdna:known chromosome:TAIR10:1:1857767:186…	BX815655 // gb_htc // 8 // Cross Hyb Matching Probes
At1g06160	260783_at	ORA59 (OCTADECANOID-RESPONSIVE ARABIDOPSIS AP2/ERF 59); DNA binding / transcription activator/ transcription factor	ORA59	ns	ns	2.0965	2.4496	" ethylene response factor, putative similar to ethylene response factor 1 GB:AAD03544 GI:4128208 from [Arabidopsis thaliana] "	Arabidopsis ATH1-121501 Genome Array	Exemplar sequence	Affymetrix Proprietary Database	At1g06160	---	At.42354	November 2010 (TAIR tair10) /// June 2009 (TAIR 9)	Chr1:1883045-1883780 (+) // 100.0 //	---	full length	AT1G06160	837125	Q9LND1	---	---	NP_172106	NM_100497	---	AT1G06160	---	---	---	---	"0006351 // transcription, DNA-dependent // inferred from electronic annotation /// 0006355 // regulation of transcription, DNA-dependent // inferred from electronic annotation /// 0006355 // regulation of transcription, DNA-dependent // traceable author statement /// 0009723 // response to ethylene stimulus // inferred from expression pattern /// 0009753 // response to jasmonic acid stimulus // …	0005634 // nucleus // inferred from electronic annotation	0003677 // DNA binding // inferred from electronic annotation /// 0003677 // DNA binding // traceable author statement /// 0003700 // sequence-specific DNA binding transcription factor activity // inferred from electronic annotation /// 0003700 // sequence-specific DNA binding transcription factor activity // inferred from sequence or structural similarity /// 0003700 // sequence-specific DNA bin…	---	IPR001471 // AP2/ERF domain // 4.8E-19	---	---	This probe set was annotated using the Matching Probes based pipeline to a Entrez Gene identifier using 5 transcripts. // false // Matching Probes // A	"AK228085(9),AT1G06160.1(11),BT011001(11),BT014958(11),NM_100497(11)"	"AK228085 // Arabidopsis thaliana mRNA for putative ethylene response factor, complete cds, clone: RAFL14-57-B14. // gb // 9 // --- /// At1g06160 // 68414.t00579 ethylene-responsive factor, putative similar to ethylene response factor 1 GB:AAD03544 GI:4128208 from [Arabidopsis thaliana] // tigr // 11 // --- /// AT1G06160.1 // cdna:known chromosome:TAIR10:1:1883004:1883934:1 gene:AT1G06160 transcr…	---
At1g06190	260793_at	---	---	ns	ns	0.4898	0.4117	unknown protein ;supported by full-length cDNA: Ceres:114093.	Arabidopsis ATH1-121501 Genome Array	Exemplar sequence	Affymetrix Proprietary Database	At1g06190	---	At.15474	November 2010 (TAIR tair10) /// June 2009 (TAIR 9)	Chr1:1892466-1894078 (-) // 100.0 //	---	full length	AT1G06190	837128	A8MQM6 /// Q8LFT8 /// Q94K75	---	---	NP_001077466 /// NP_563761	NM_001083997 /// NM_100500	---	AT1G06190	---	---	---	---	"0006353 // transcription termination, DNA-dependent // inferred from electronic annotation /// 0006812 // cation transport // inferred from electronic annotation /// 0009737 // response to abscisic acid stimulus // inferred from direct assay /// 0009793 // embryo development ending in seed dormancy // inferred from reviewed computational analysis /// 0016226 // iron-sulfur cluster assembly // in…	0009507 // chloroplast // inferred from direct assay /// 0016020 // membrane // inferred from electronic annotation	"0005524 // ATP binding // inferred from electronic annotation /// 0015662 // ATPase activity, coupled to transmembrane movement of ions, phosphorylative mechanism // inferred from electronic annotation"	---	---	---	---	This probe set was annotated using the Matching Probes based pipeline to a Entrez Gene identifier using 4 transcripts. // false // Matching Probes // A	"AF370238(11),AT1G06190.1(11),AY062959(11),NM_100500(11)"	"AF370238 // Arabidopsis thaliana unknown protein (At1g06190) mRNA, complete cds. // gb // 11 // --- /// At1g06190 // 68414.t00582 expressed protein // tigr // 11 // --- /// AT1G06190.1 // cdna:known chromosome:TAIR10:1:1892273:1894148:-1 gene:AT1G06190 transcript:AT1G06190.1 // ensembl // 11 // --- /// AY062959 // Arabidopsis thaliana unknown protein (At1g06190) mRNA, complete cds. // gb // 11 /…	AT1G06190.2 // ensembl // 7 // Cross Hyb Matching Probes /// NM_001083997 // refseq // 7 // Cross Hyb Matching Probes
At1g06350	259391_s_at	---	---	ns	4.7893	ns	0.1017	" delta 9 desaturase, putative similar to delta 9 desaturase GI:2970034 from [Arabidopsis thaliana] "	Arabidopsis ATH1-121501 Genome Array	Exemplar sequence	Affymetrix Proprietary Database	At1g06350	---	At.17049	November 2010 (TAIR tair10) /// June 2009 (TAIR 9)	Chr1:1935509-1936789 (-) // 100.0 //	---	full length	AT1G06350 /// AT1G06360	837146 /// 837147	Q9LMI3 /// Q9LMI4	---	---	NP_172124 /// NP_172125	NM_100516 /// NM_100517	---	AT1G06350 /// AT1G06360	---	---	---	---	0006629 // lipid metabolic process // inferred from electronic annotation /// 0006633 // fatty acid biosynthetic process // inferred from electronic annotation /// 0006636 // unsaturated fatty acid biosynthetic process // inferred from electronic annotation /// 0008610 // lipid biosynthetic process // inferred from electronic annotation /// 0055114 // oxidation-reduction process // inferred from …	0005783 // endoplasmic reticulum // inferred from electronic annotation /// 0005789 // endoplasmic reticulum membrane // inferred from electronic annotation /// 0016020 // membrane // inferred from electronic annotation /// 0016021 // integral to membrane // inferred from electronic annotation	"0016491 // oxidoreductase activity // inferred from sequence or structural similarity /// 0016491 // oxidoreductase activity // inferred from electronic annotation /// 0016717 // oxidoreductase activity, acting on paired donors, with oxidation of a pair of donors resulting in the reduction of molecular oxygen to two molecules of water // inferred from electronic annotation"	---	"IPR005804 // Fatty acid desaturase, type 1 // 9.0E-21 /// IPR005804 // Fatty acid desaturase, type 1 // 5.9E-17"	---	---	This probe set was annotated using the Matching Probes based pipeline to a Entrez Gene identifier using 5 transcripts. // true // Matching Probes // A	"AF332427(11),FGENESH00000021272(11),AT1G06350.1(11),AT1G06360.1(11),NM_100516(11),NM_100517(11),At1g06350(11),At1g06360(11)"	"AF332427 // Arabidopsis thaliana putative delta 9 desaturase (At1g06360) mRNA, complete cds. // gb // 11 // --- /// At1g06350 // 68414.t00599 fatty acid desaturase family protein similar to delta 9 acyl-lipid desaturase (ADS1) GI:2970034 from [Arabidopsis thaliana] // tigr // 11 // --- /// AT1G06350.1 // cdna:known chromosome:TAIR10:1:1935293:1936819:-1 gene:AT1G06350 transcript:AT1G06350.1 // e…	---
At1g06420	259394_at	---	---	ns	2.7328	ns	0.3319	hypothetical protein predicted by genemark.hmm	Arabidopsis ATH1-121501 Genome Array	Exemplar sequence	Affymetrix Proprietary Database	At1g06420	---	At.51505	November 2010 (TAIR tair10) /// June 2009 (TAIR 9)	Chr1:1958986-1959652 (+) // 100.0 //	---	full length	AT1G06420	837153	F4IDM0 /// Q9LMH9	---	---	NP_001184923 /// NP_172130	NM_001197994 /// NM_100522	---	AT1G06420	---	---	---	---	0048451 // petal formation // inferred from reviewed computational analysis /// 0048453 // sepal formation // inferred from reviewed computational analysis	---	---	---	---	---	---	This probe set was annotated using the Matching Probes based pipeline to a Entrez Gene identifier using 4 transcripts. // false // Matching Probes // A	"AT1G06420.1(11),AT1G06420.2(10),NM_001197994(10),NM_100522(11)"	"At1g06420 // 68414.t00606 expressed protein ; expression supported by MPSS // tigr // 11 // --- /// AT1G06420.1 // cdna:known chromosome:TAIR10:1:1958923:1959947:1 gene:AT1G06420 transcript:AT1G06420.1 // ensembl // 11 // --- /// AT1G06420.2 // cdna:novel chromosome:TAIR10:1:1958923:1959947:1 gene:AT1G06420 transcript:AT1G06420.2 // ensembl // 10 // --- /// FGENESH00000021271 // cdna:novel chrom…	---
At1g06430	262626_at	FTSH8; ATP-dependent peptidase/ ATPase/ metallopeptidase/ zinc ion binding	FTSH8	ns	ns	ns	2.756	" FtsH protease, putative similar to zinc dependent protease GI:7650138 from [Arabidopsis thaliana] "	Arabidopsis ATH1-121501 Genome Array	Exemplar sequence	Affymetrix Proprietary Database	At1g06430	---	At.17054	November 2010 (TAIR tair10) /// June 2009 (TAIR 9)	Chr1:1960285-1962525 (-) // 100.0 //	---	full length	AT1G06430	837154	Q8W585	---	---	NP_563766	NM_100523	---	AT1G06430	---	---	---	---	0006508 // proteolysis // inferred from electronic annotation /// 0007275 // multicellular organismal development // inferred from electronic annotation /// 0010304 // PSII associated light-harvesting complex II catabolic process // traceable author statement /// 0030163 // protein catabolic process // inferred from electronic annotation	0009507 // chloroplast // inferred from direct assay /// 0009507 // chloroplast // inferred from electronic annotation /// 0009534 // chloroplast thylakoid // inferred from direct assay /// 0009535 // chloroplast thylakoid membrane // inferred from direct assay /// 0009535 // chloroplast thylakoid membrane // inferred from electronic annotation /// 0009536 // plastid // inferred from electronic a…	0000166 // nucleotide binding // inferred from electronic annotation /// 0004176 // ATP-dependent peptidase activity // inferred from sequence or structural similarity /// 0004222 // metalloendopeptidase activity // inferred from electronic annotation /// 0005524 // ATP binding // inferred from electronic annotation /// 0008233 // peptidase activity // inferred from electronic annotation /// 0008…	---	"IPR000642 // Peptidase M41 // 1.6E-117 /// IPR003959 // ATPase, AAA-type, core // 9.1E-97 /// IPR011546 // Peptidase M41, FtsH extracellular // 3.8E-31"	---	---	This probe set was annotated using the Matching Probes based pipeline to a Entrez Gene identifier using 5 transcripts. // false // Matching Probes // A	"AF419565(11),AT1G06430.1(11),BT002649(11),BT003813(11),NM_100523(11)"	"AF419565 // Arabidopsis thaliana At1g06430/F12K11_24 mRNA, complete cds. // gb // 11 // --- /// At1g06430 // 68414.t00607 FtsH protease, putative similar to zinc dependent protease GI:7650138 from [Arabidopsis thaliana] // tigr // 11 // --- /// AT1G06430.1 // cdna:known chromosome:TAIR10:1:1960058:1963011:-1 gene:AT1G06430 transcript:AT1G06430.1 // ensembl // 11 // --- /// BT002649 // Arabidopsi…	FGENESH00000021275 // ensembl // 1 // Cross Hyb Matching Probes
At1g06460	262629_at	ACD32.1 (ALPHA-CRYSTALLIN DOMAIN 32.1)	ACD32.1	ns	ns	2.0236	3.004	" heat shock protein, putative contains Pfam profile: PF00011 Hsp20/alpha crystallin family;supported by full-length cDNA: Ceres:21735. "	Arabidopsis ATH1-121501 Genome Array	Exemplar sequence	Affymetrix Proprietary Database	At1g06460	---	At.24926	November 2010 (TAIR tair10) /// June 2009 (TAIR 9)	Chr1:1967307-1969414 (-) // 100.0 //	---	full length	AT1G06460	837158	A7VJH1 /// Q208N7 /// Q8LD91	---	---	NP_172134	NM_100526	---	AT1G06460	---	---	---	---	0006950 // response to stress // inferred from electronic annotation /// 0009408 // response to heat // inferred from sequence or structural similarity /// 0009853 // photorespiration // inferred from reviewed computational analysis /// 0019252 // starch biosynthetic process // inferred from reviewed computational analysis	0005777 // peroxisome // inferred from direct assay	---	---	IPR002068 // Alpha crystallin/Hsp20 domain // 4.8E-5	---	---	This probe set was annotated using the Matching Probes based pipeline to a Entrez Gene identifier using 4 transcripts. // false // Matching Probes // A	"AT1G06460.1(11),BT025652(11),DQ403189(11),NM_100526(11)"	"AB008931 // Arabidopsis thaliana mRNA for 26-kD peroxisomal membrane protein, complete cds. // gb // 11 // --- /// At1g06460 // 68414.t00611 31.2 kDa small heat shock family protein / hsp20 family protein contains Pfam profile: PF00011 Hsp20/alpha crystallin family // tigr // 11 // --- /// AT1G06460.1 // cdna:known chromosome:TAIR10:1:1967087:1969561:-1 gene:AT1G06460 transcript:AT1G06460.1 // e…	BX841783 // gb_htc // 7 // Cross Hyb Matching Probes
At1g06550	262619_at	---	---	ns	ns	0.3231	0.2254	" 3-hydroxyisobutyryl-coenzyme A hydrolase, putative similar to 3-hydroxyisobutyryl-coenzyme A hydrolase GB:AAC52114 GI:3320120 [Homo sapiens] "	Arabidopsis ATH1-121501 Genome Array	Exemplar sequence	Affymetrix Proprietary Database	At1g06550	---	At.16422	November 2010 (TAIR tair10) /// June 2009 (TAIR 9)	Chr1:2003977-2006564 (-) // 100.0 //	---	full length	AT1G06550	837166	Q9SHJ8	---	---	NP_172142	NM_100534	---	AT1G06550	---	---	---	---	0006635 // fatty acid beta-oxidation // inferred from sequence or structural similarity /// 0008152 // metabolic process // inferred from electronic annotation /// 0080167 // response to karrikin // inferred from expression pattern	---	0003824 // catalytic activity // inferred from electronic annotation /// 0003860 // 3-hydroxyisobutyryl-CoA hydrolase activity // inferred from sequence or structural similarity /// 0016787 // hydrolase activity // inferred from electronic annotation	---	"IPR001753 // Crotonase, core // 3.7E-10"	---	---	This probe set was annotated using the Matching Probes based pipeline to a Entrez Gene identifier using 5 transcripts. // false // Matching Probes // A	"AK221578(11),AT1G06550.1(11),BT022051(11),BT026035(11),NM_100534(11)"	"AK221578 // Arabidopsis thaliana mRNA for 3-hydroxyisobutyryl-coenzyme A hydrolase, complete cds, clone: RAFL07-83-C04. // gb // 11 // --- /// At1g06550 // 68414.t00620 enoyl-CoA hydratase/isomerase family protein similar to CHY1 [gi:8572760]; contains Pfam profile PF00388 enoyl-CoA hydratase/isomerase family protein // tigr // 9 // --- /// AT1G06550.1 // cdna:known chromosome:TAIR10:1:2003627:2…	---
At1g06560	262618_at	---	---	ns	ns	ns	0.4338	unknown protein	Arabidopsis ATH1-121501 Genome Array	Exemplar sequence	Affymetrix Proprietary Database	At1g06560	---	At.71039	November 2010 (TAIR tair10) /// June 2009 (TAIR 9)	Chr1:2007767-2011824 (+) // 100.0 //	---	full length	AT1G06560	837167	Q84MA1	---	---	NP_172143	NM_100535	---	AT1G06560	---	---	---	---	0032259 // methylation // inferred from electronic annotation	---	0003723 // RNA binding // inferred from electronic annotation /// 0008168 // methyltransferase activity // inferred from electronic annotation	---	IPR001678 // Bacterial Fmu (Sun)/eukaryotic nucleolar NOL1/Nop2p // 3.9E-6 /// IPR002478 // Pseudouridine synthase/archaeosine transglycosylase // 3.3E-4	---	---	This probe set was annotated using the Matching Probes based pipeline to a Entrez Gene identifier using 3 transcripts. // false // Matching Probes // A	"AT1G06560.1(11),BT006450(11),NM_100535(11)"	"AT1G06560.1 // cdna:known chromosome:TAIR10:1:2007615:2012006:1 gene:AT1G06560 transcript:AT1G06560.1 // ensembl // 11 // --- /// BT006450 // Arabidopsis thaliana At1g06560 gene, complete cds. // gb // 11 // --- /// FGENESH00000003019 // cdna:novel chromosome:TAIR10:1:2007323:2011824:1 transcript:FGENESH00000003019 // ensembl // 11 // --- /// NM_100535 // Arabidopsis thaliana NOL1/NOP2/sun-like …	At1g06560 // tigr // 7 // Cross Hyb Matching Probes
At1g06620	262616_at	---	---	ns	ns	2.0892	3.9521	" oxidoreductase, putative contains Pfam profile: PF00671 Iron/Ascorbate oxidoreductase family "	Arabidopsis ATH1-121501 Genome Array	Exemplar sequence	Affymetrix Proprietary Database	At1g06620	---	At.42332	November 2010 (TAIR tair10) /// June 2009 (TAIR 9)	Chr1:2025617-2027094 (+) // 100.0 //	---	full length	AT1G06620	837171	Q84MB3	---	---	NP_172147	NM_100539	---	AT1G06620	---	---	---	---	0009414 // response to water deprivation // inferred from reviewed computational analysis /// 0009611 // response to wounding // inferred from reviewed computational analysis /// 0009867 // jasmonic acid mediated signaling pathway // inferred from reviewed computational analysis /// 0042538 // hyperosmotic salinity response // inferred from reviewed computational analysis /// 0055114 // oxidation…	---	"0016491 // oxidoreductase activity // inferred from electronic annotation /// 0016706 // oxidoreductase activity, acting on paired donors, with incorporation or reduction of molecular oxygen, 2-oxoglutarate as one donor, and incorporation of one atom each of oxygen into both donors // inferred from electronic annotation /// 0016706 // oxidoreductase activity, acting on paired donors, with incorp…	---	IPR005123 // Oxoglutarate/iron-dependent dioxygenase // 2.0E-45	---	---	This probe set was annotated using the Matching Probes based pipeline to a Entrez Gene identifier using 4 transcripts. // false // Matching Probes // A	"AK227676(11),AT1G06620.1(11),BT006430(11),NM_100539(11)"	"AK227676 // Arabidopsis thaliana mRNA for oxidoreductase like protein, complete cds, clone: RAFL14-25-N13. // gb // 11 // --- /// At1g06620 // 68414.t00625 2-oxoglutarate-dependent dioxygenase, putative similar to 2A6 (GI:599622) and tomato ethylene synthesis regulatory protein E8 (SP|P10967); contains Pfam profile: PF00671 Iron/Ascorbate oxidoreductase family // tigr // 11 // --- /// AT1G06620.…	FGENESH00000003015 // ensembl // 4 // Cross Hyb Matching Probes
At1g06650	262638_at	---	---	ns	ns	ns	2.7577	" oxidoreductase, putative contains Pfam profile: PF00671 Iron/Ascorbate oxidoreductase family; supported by cDNA: gi_13878118_gb_AF370322.1_AF370322 "	Arabidopsis ATH1-121501 Genome Array	Exemplar sequence	Affymetrix Proprietary Database	At1g06650	---	At.26217	November 2010 (TAIR tair10) /// June 2009 (TAIR 9)	Chr1:2035908-2037186 (+) // 100.0 //	---	full length	AT1G06650	837175	Q8H1S4	---	---	NP_172150 /// NP_849602	NM_100542 /// NM_179271	---	AT1G06650	---	---	---	---	0055114 // oxidation-reduction process // inferred from electronic annotation	0005829 // cytosol // inferred from reviewed computational analysis	"0016491 // oxidoreductase activity // inferred from electronic annotation /// 0016706 // oxidoreductase activity, acting on paired donors, with incorporation or reduction of molecular oxygen, 2-oxoglutarate as one donor, and incorporation of one atom each of oxygen into both donors // inferred from electronic annotation /// 0016706 // oxidoreductase activity, acting on paired donors, with incorp…	---	IPR005123 // Oxoglutarate/iron-dependent dioxygenase // 8.0E-39 /// IPR005123 // Oxoglutarate/iron-dependent dioxygenase // 2.9E-20	---	---	This probe set was annotated using the Matching Probes based pipeline to a Entrez Gene identifier using 5 transcripts. // false // Matching Probes // A	"AT1G06650.1(11),AT1G06650.2(11),AY142493(11),NM_100542(11),NM_179271(11)"	"AF370322 // Arabidopsis thaliana putative oxidoreductase (At1g06650) mRNA, complete cds. // gb // 11 // --- /// At1g06650 // 68414.t00629 2-oxoglutarate-dependent dioxygenase, putative similar to 2A6 (GI:599622) and tomato ethylene synthesis regulatory protein E8 (SP|P10967); contains Pfam profile: PF00671 Iron/Ascorbate oxidoreductase family // tigr // 11 // --- /// AT1G06650.1 // cdna:known ch…	---
At1g06670	262636_at	NIH (NUCLEAR DEIH-BOXHELICASE); DNA binding / DNA helicase	NIH	ns	ns	0.4912	ns	DEIH-box RNA/DNA helicase identical to DEIH-box RNA/DNA helicase GB:BAA84364 GI:5881579 [Arabidopsis thaliana]; supported by cDNA: gi_5881578_dbj_D84225.1_D84225	Arabidopsis ATH1-121501 Genome Array	Exemplar sequence	Affymetrix Proprietary Database	At1g06670	---	At.20810	November 2010 (TAIR tair10) /// June 2009 (TAIR 9)	Chr1:2040566-2047333 (+) // 100.0 //	---	full length	AT1G06670	837177	F4IDQ6 /// Q9SMG9	---	---	NP_172152	NM_100544	---	AT1G06670	---	---	---	---	0006259 // DNA metabolic process // inferred from sequence or structural similarity	0005634 // nucleus // inferred from direct assay	0000166 // nucleotide binding // inferred from electronic annotation /// 0003676 // nucleic acid binding // inferred from electronic annotation /// 0003677 // DNA binding // inferred from direct assay /// 0003678 // DNA helicase activity // inferred from sequence or structural similarity /// 0004386 // helicase activity // inferred from electronic annotation /// 0005524 // ATP binding // inferred…	---	"IPR001374 // Single-stranded nucleic acid binding R3H // 2.0E-15 /// IPR001650 // Helicase, C-terminal // 7.7E-15 /// IPR007502 // Helicase-associated domain // 5.4E-23 /// IPR011545 // DNA/RNA helicase, DEAD/DEAH box type, N-terminal // 1.9E-6 /// IPR011709 // Domain of unknown function DUF1605 // 2.4E-22"	---	---	This probe set was annotated using the Matching Probes based pipeline to a Entrez Gene identifier using 2 transcripts. // false // Matching Probes // A	"AT1G06670.1(11),NM_100544(11)"	"At1g06670 // 68414.t00631 DEIH-box RNA/DNA helicase identical to DEIH-box RNA/DNA helicase GB:BAA84364 GI:5881579 [Arabidopsis thaliana] // tigr // 11 // --- /// AT1G06670.1 // cdna:known chromosome:TAIR10:1:2040433:2047612:1 gene:AT1G06670 transcript:AT1G06670.1 // ensembl // 11 // --- /// D84225 // Arabidopsis thaliana mRNA for DEIH-box RNA/DNA helicase, complete cds. // gb // 11 // --- /// FG…	---
At1g06720	260824_at	---	---	ns	ns	0.4344	0.2626	unknown protein	Arabidopsis ATH1-121501 Genome Array	Exemplar sequence	Affymetrix Proprietary Database	At1g06720	---	At.12092	November 2010 (TAIR tair10) /// June 2009 (TAIR 9)	Chr1:2060614-2067281 (-) // 100.0 //	---	full length	AT1G06720	837182	F4IDR3 /// Q94B48 /// Q9M9Y0	---	---	NP_172157	NM_100549	---	AT1G06720	---	---	---	---	0006184 // GTP catabolic process // inferred from electronic annotation /// 0006406 // mRNA export from nucleus // inferred from reviewed computational analysis /// 0006606 // protein import into nucleus // inferred from reviewed computational analysis /// 0042254 // ribosome biogenesis // inferred from electronic annotation	0005634 // nucleus // inferred from electronic annotation	0000166 // nucleotide binding // inferred from electronic annotation /// 0003924 // GTPase activity // inferred from electronic annotation /// 0005525 // GTP binding // inferred from electronic annotation	---	"IPR007034 // Ribosome biogenesis protein BMS1/TSR1, C-terminal // 2.5E-88 /// IPR012948 // AARP2CN // 4.9E-47"	---	---	This probe set was annotated using the Matching Probes based pipeline to a Entrez Gene identifier using 2 transcripts. // false // Matching Probes // A	"AT1G06720.1(11),NM_100549(11)"	"At1g06720 // 68414.t00638 expressed protein contains Pfam domain, PF04950: Protein of unknown function (DUF663) // tigr // 10 // --- /// AT1G06720.1 // cdna:known chromosome:TAIR10:1:2060444:2067323:-1 gene:AT1G06720 transcript:AT1G06720.1 // ensembl // 11 // --- /// AY042857 // Arabidopsis thaliana Unknown protein (F4H5.19) mRNA, complete cds. // gb // 11 // --- /// AY081550 // Arabidopsis thal…	---
At1g06900	260817_at	---	---	ns	ns	ns	0.4749	unknown protein	Arabidopsis ATH1-121501 Genome Array	Exemplar sequence	Affymetrix Proprietary Database	At1g06900	---	At.43069	November 2010 (TAIR tair10) /// June 2009 (TAIR 9)	Chr1:2115154-2120635 (-) // 100.0 //	---	full length	AT1G06900	837200	F4HNU6 /// Q0WNY2	---	---	NP_172173	NM_100565	---	AT1G06900	---	---	---	---	0006508 // proteolysis // inferred from electronic annotation /// 0006508 // proteolysis // inferred from sequence or structural similarity	0005829 // cytosol // inferred from direct assay	0003824 // catalytic activity // inferred from electronic annotation /// 0004222 // metalloendopeptidase activity // inferred from electronic annotation /// 0004222 // metalloendopeptidase activity // inferred from sequence or structural similarity /// 0008270 // zinc ion binding // inferred from electronic annotation /// 0046872 // metal ion binding // inferred from electronic annotation	---	"IPR007863 // Peptidase M16, C-terminal // 1.5E-29 /// IPR007863 // Peptidase M16, C-terminal // 1.1E-15 /// IPR011765 // Peptidase M16, N-terminal // 7.2E-37"	---	---	This probe set was annotated using the Matching Probes based pipeline to a Entrez Gene identifier using 2 transcripts. // false // Matching Probes // A	"AT1G06900.1(11),NM_100565(11)"	"At1g06900 // 68414.t00654 peptidase M16 family protein / insulinase family protein contains Pfam domain, PF05193: Peptidase M16 inactive domain; similar to insulin-degrading enzyme (Insulysin, Insulinase, Insulin protease) [Mouse] SWISS-PROT:Q9JHR7 // tigr // 10 // --- /// AT1G06900.1 // cdna:known chromosome:TAIR10:1:2114927:2120745:-1 gene:AT1G06900 transcript:AT1G06900.1 // ensembl // 11 // -…	FGENESH00000004839 // ensembl // 7 // Cross Hyb Matching Probes
At1g06950	260815_at	TIC110 (TRANSLOCON AT THE INNER ENVELOPE MEMBRANE OF CHLOROPLASTS 110)	TIC110	ns	ns	0.3243	0.2869	" chloroplast inner envelope protein, putative similar to chloroplast inner envelope protein GB:CAA92823 GI:1495768 from [Pisum sativum] "	Arabidopsis ATH1-121501 Genome Array	Exemplar sequence	Affymetrix Proprietary Database	At1g06950	---	At.12081	November 2010 (TAIR tair10) /// June 2009 (TAIR 9)	Chr1:2130302-2135095 (-) // 100.0 //	---	full length	AT1G06950	837205	Q8LPR9	---	---	NP_172176	NM_100568	---	AT1G06950	---	---	---	---	0006810 // transport // inferred from electronic annotation /// 0009658 // chloroplast organization // inferred from mutant phenotype /// 0015031 // protein transport // inferred from electronic annotation /// 0045036 // protein targeting to chloroplast // inferred from reviewed computational analysis /// 0045037 // protein import into chloroplast stroma // inferred from mutant phenotype	0009507 // chloroplast // inferred from direct assay /// 0009507 // chloroplast // inferred from electronic annotation /// 0009528 // plastid inner membrane // inferred from electronic annotation /// 0009536 // plastid // inferred from electronic annotation /// 0009706 // chloroplast inner membrane // inferred from electronic annotation /// 0009941 // chloroplast envelope // inferred from direct …	0005515 // protein binding // inferred from physical interaction	---	---	---	---	This probe set was annotated using the Matching Probes based pipeline to a Entrez Gene identifier using 3 transcripts. // false // Matching Probes // A	"AT1G06950.1(11),AY094426(11),NM_100568(11)"	"At1g06950 // 68414.t00659 chloroplast inner envelope protein-related similar to chloroplast inner envelope protein GI:1495767 from [Pisum sativum] // tigr // 11 // --- /// AT1G06950.1 // cdna:known chromosome:TAIR10:1:2130142:2135665:-1 gene:AT1G06950 transcript:AT1G06950.1 // ensembl // 11 // --- /// AY094426 // Arabidopsis thaliana At1g06940/F4H5_1 mRNA, complete cds. // gb // 11 // --- /// AY…	---
At1g07000	256050_at	ATEXO70B2 (exocyst subunit EXO70 family protein B2); protein binding	ATEXO70B2	ns	ns	3.2024	6.4844	" leucine zipper protein, putative similar to leucine zipper protein GI:10177020 from [Arabidopsis thaliana] "	Arabidopsis ATH1-121501 Genome Array	Exemplar sequence	Affymetrix Proprietary Database	At1g07000	---	At.43622	November 2010 (TAIR tair10) /// June 2009 (TAIR 9)	Chr1:2150397-2152305 (-) // 100.0 //	---	full length	AT1G07000	837210	Q56YJ9 /// Q9LMJ4	---	---	NP_172181	NM_100573	---	AT1G07000	---	---	---	---	"0006612 // protein targeting to membrane // inferred from reviewed computational analysis /// 0006887 // exocytosis // inferred from electronic annotation /// 0006904 // vesicle docking involved in exocytosis // inferred from sequence or structural similarity /// 0006944 // cellular membrane fusion // inferred from reviewed computational analysis /// 0006984 // ER-nucleus signaling pathway // in…	0000145 // exocyst // inferred from electronic annotation /// 0000145 // exocyst // inferred from sequence or structural similarity /// 0005634 // nucleus // inferred from direct assay /// 0005829 // cytosol // inferred from direct assay /// 0005886 // plasma membrane // inferred from direct assay /// 0070062 // extracellular vesicular exosome // inferred from direct assay	---	---	IPR004140 // Exo70 exocyst complex subunit // 1.9E-144	---	---	This probe set was annotated using the Matching Probes based pipeline to a Entrez Gene identifier using 4 transcripts. // false // Matching Probes // A	"AT1G07000.1(11),AY075660(11),AY101526(11),NM_100573(11)"	"At1g07000 // 68414.t00665 exocyst subunit EXO70 family protein similar to leucine zipper protein GI:10177020 from [Arabidopsis thaliana] contains Pfam domain PF03081: Exo70 exocyst complex subunit; // tigr // 11 // --- /// AT1G07000.1 // cdna:known chromosome:TAIR10:1:2150194:2152325:-1 gene:AT1G07000 transcript:AT1G07000.1 // ensembl // 11 // --- /// AY075660 // Arabidopsis thaliana At1g07000/F…	BX815117 // gb_htc // 6 // Cross Hyb Matching Probes
At1g07040	256061_at	---	---	ns	ns	3.6768	3.6843	unknown protein ;supported by full-length cDNA: Ceres:36434.	Arabidopsis ATH1-121501 Genome Array	Exemplar sequence	Affymetrix Proprietary Database	At1g07040	---	At.12785	November 2010 (TAIR tair10) /// June 2009 (TAIR 9)	Chr1:2161224-2163035 (-) // 100.0 //	---	full length	AT1G07040	837215	Q9LMJ7	---	---	NP_563777	NM_100578	---	AT1G07040	---	---	---	---	---	---	---	---	---	---	---	This probe set was annotated using the Matching Probes based pipeline to a Entrez Gene identifier using 4 transcripts. // false // Matching Probes // A	"AT1G07040.1(11),BT002383(11),BT008835(11),NM_100578(11)"	"At1g07040 // 68414.t00670 expressed protein // tigr // 10 // --- /// AT1G07040.1 // cdna:known chromosome:TAIR10:1:2160938:2163308:-1 gene:AT1G07040 transcript:AT1G07040.1 // ensembl // 11 // --- /// BT002383 // Arabidopsis thaliana expressed protein (At1g07040) mRNA, complete cds. // gb // 11 // --- /// BT008835 // Arabidopsis thaliana At1g07040 mRNA, complete cds. // gb // 11 // --- /// FGENES…	---
At1g07050	256060_at	---	---	ns	ns	6.1419	5.7153	hypothetical protein contains similarity to photoperiod sensitivity quantitative trait locus (Hd1) GI:11094203 from [Oryza sativa];supported by full-length cDNA: Ceres:1955.	Arabidopsis ATH1-121501 Genome Array	Exemplar sequence	Affymetrix Proprietary Database	At1g07050	---	At.42316	November 2010 (TAIR tair10) /// June 2009 (TAIR 9)	Chr1:2164326-2165133 (-) // 100.0 //	---	full length	AT1G07050	837216	Q8LDM8	---	---	NP_563778	NM_100579	---	AT1G07050	---	---	---	---	0007623 // circadian rhythm // inferred from reviewed computational analysis	---	---	---	IPR010402 // CCT domain // 6.1E-23	---	---	This probe set was annotated using the Matching Probes based pipeline to a Entrez Gene identifier using 3 transcripts. // false // Matching Probes // A	"AK176556(11),AT1G07050.1(11),NM_100579(11)"	"AK176556 // Arabidopsis thaliana mRNA, complete cds, clone: RAFL25-07-L16. // gb // 11 // --- /// At1g07050 // 68414.t00671 CONSTANS-like protein-related contains similarity to photoperiod sensitivity quantitative trait locus (Hd1) GI:11094203 from [Oryza sativa]; similar to Zinc finger protein constans-like 15 (SP:Q9FHH8) {Arabidopsis thaliana} // tigr // 11 // --- /// AT1G07050.1 // cdna:known…	---
At1g07070	256065_at	---	---	ns	2.0493	0.4786	0.1612	" ribosomal protein, putative similar to ribosomal protein L35a GI:57118 from [Rattus norvegicus]; supported by full-length cDNA: Ceres: 2778. "	Arabidopsis ATH1-121501 Genome Array	Exemplar sequence	Affymetrix Proprietary Database	At1g07070	---	At.42314	November 2010 (TAIR tair10) /// June 2009 (TAIR 9)	Chr1:2168651-2169703 (+) // 100.0 //	---	full length	AT1G07070	837218	Q9LMK0	---	---	NP_172188	NM_100581	---	AT1G07070	---	---	---	---	0006412 // translation // inferred from electronic annotation /// 0006412 // translation // inferred from sequence or structural similarity /// 0042254 // ribosome biogenesis // inferred from sequence or structural similarity	0005622 // intracellular // inferred from electronic annotation /// 0005829 // cytosol // inferred from direct assay /// 0005840 // ribosome // inferred from electronic annotation /// 0005840 // ribosome // inferred from sequence or structural similarity /// 0022625 // cytosolic large ribosomal subunit // inferred from direct assay /// 0030529 // ribonucleoprotein complex // inferred from electro…	0003735 // structural constituent of ribosome // inferred from electronic annotation /// 0003735 // structural constituent of ribosome // inferred from sequence or structural similarity	---	IPR001780 // Ribosomal protein L35A // 2.4E-47	---	---	This probe set was annotated using the Matching Probes based pipeline to a Entrez Gene identifier using 4 transcripts. // false // Matching Probes // A	"AK119060(11),AT1G07070.1(11),BT004714(11),NM_100581(11)"	"AK119060 // Arabidopsis thaliana At1g07070 mRNA for unknown protein, complete cds, clone: RAFL21-40-K06. // gb // 11 // --- /// At1g07070 // 68414.t00673 60S ribosomal protein L35a (RPL35aA) similar to ribosomal protein L35a GI:57118 from [Rattus norvegicus] // tigr // 10 // --- /// AT1G07070.1 // cdna:known chromosome:TAIR10:1:2168564:2169851:1 gene:AT1G07070 transcript:AT1G07070.1 // ensembl /…	---
At1g07230	256041_at	---	---	ns	ns	ns	2.1247	unknown protein	Arabidopsis ATH1-121501 Genome Array	Exemplar sequence	Affymetrix Proprietary Database	At1g07230	---	At.43894	November 2010 (TAIR tair10) /// June 2009 (TAIR 9)	Chr1:2220508-2222778 (-) // 99.94 //	---	full length	AT1G07230	837234	Q8L7Y9	---	---	NP_172203	NM_100597	---	AT1G07230	---	---	---	---	---	---	"0016788 // hydrolase activity, acting on ester bonds // inferred from electronic annotation /// 0016788 // hydrolase activity, acting on ester bonds // inferred from sequence or structural similarity"	---	IPR007312 // Phosphoesterase // 2.3E-190	---	---	This probe set was annotated using the Matching Probes based pipeline to a Entrez Gene identifier using 5 transcripts. // false // Matching Probes // A	"AB084291(11),AT1G07230.1(11),AY124005(11),BT020583(11),NM_100597(11)"	"AB084291 // Arabidopsis thaliana mRNA for phosphatidylglycerol specific phospholipase C, complete cds, clone:PC-PLC1. // gb // 11 // --- /// At1g07230 // 68414.t00689 phosphoesterase family protein low similarity to SP|P95246 Phospholipase C 2 precursor (EC 3.1.4.3) {Mycobacterium tuberculosis}; contains Pfam profile PF04185: Phosphoesterase family // tigr // 10 // --- /// AT1G07230.1 // cdna:kn…	---
At1g07370	261080_at	PCNA1 (PROLIFERATING CELLULAR NUCLEAR ANTIGEN); DNA binding / DNA polymerase processivity factor/ protein binding	PCNA1	ns	ns	ns	0.2004	proliferating cellular nuclear antigen identical to GB:AAF40018 from [Arabidopsis thaliana];supported by full-length cDNA: Ceres:28554.	Arabidopsis ATH1-121501 Genome Array	Exemplar sequence	Affymetrix Proprietary Database	At1g07370	---	At.5630	November 2010 (TAIR tair10) /// June 2009 (TAIR 9)	Chr1:2263203-2264382 (+) // 100.0 //	---	full length	AT1G07370	837249	Q9M7Q7	---	---	NP_172217	NM_100611	---	AT1G07370	---	---	---	---	0006260 // DNA replication // inferred from reviewed computational analysis /// 0006260 // DNA replication // inferred from electronic annotation /// 0006261 // DNA-dependent DNA replication // inferred from reviewed computational analysis /// 0006275 // regulation of DNA replication // inferred from electronic annotation /// 0006275 // regulation of DNA replication // inferred from sequence or s…	0005634 // nucleus // inferred from direct assay /// 0005634 // nucleus // inferred from sequence or structural similarity /// 0005634 // nucleus // inferred from electronic annotation /// 0005730 // nucleolus // inferred from direct assay /// 0005737 // cytoplasm // inferred from direct assay /// 0005829 // cytosol // inferred from reviewed computational analysis /// 0043626 // PCNA complex // i…	0003677 // DNA binding // inferred from electronic annotation /// 0003677 // DNA binding // inferred from sequence or structural similarity /// 0005515 // protein binding // inferred from physical interaction /// 0030337 // DNA polymerase processivity factor activity // inferred from electronic annotation /// 0030337 // DNA polymerase processivity factor activity // inferred from sequence or stru…	---	"IPR022648 // Proliferating cell nuclear antigen, PCNA, N-terminal // 2.9E-94 /// IPR022649 // Proliferating cell nuclear antigen, PCNA, C-terminal // 1.9E-92"	---	---	This probe set was annotated using the Matching Probes based pipeline to a Entrez Gene identifier using 4 transcripts. // false // Matching Probes // A	"AF462821(11),AT1G07370.1(11),AY098969(11),NM_100611(11)"	"AF083220 // Arabidopsis thaliana proliferating cellular nuclear antigen (PCNA) mRNA, complete cds. // gb // 11 // --- /// AF462821 // Arabidopsis thaliana At1g07370/F22G5_23 mRNA, complete cds. // gb // 11 // --- /// At1g07370 // 68414.t00704 proliferating cell nuclear antigen 1 (PCNA1) identical to SP|Q9M7Q7 Proliferating cellular nuclear antigen 1 (PCNA 1) {Arabidopsis thaliana}; nearly identi…	---
At1g07430	261077_at	---	---	ns	ns	5.633	3.0398	" protein phosphatase 2C, putative similar to GB:CAB90633 from [Fagus sylvatica];supported by full-length cDNA: Ceres:118185. "	Arabidopsis ATH1-121501 Genome Array	Exemplar sequence	Affymetrix Proprietary Database	At1g07430	---	At.28399	November 2010 (TAIR tair10) /// June 2009 (TAIR 9)	Chr1:2281150-2282656 (-) // 100.0 //	---	full length	AT1G07430	837255	Q9LNW3	---	---	NP_172223	NM_100617	---	AT1G07430	---	---	---	---	0006470 // protein dephosphorylation // inferred from electronic annotation /// 0006810 // transport // inferred from electronic annotation /// 0006811 // ion transport // inferred from electronic annotation /// 0006813 // potassium ion transport // inferred from electronic annotation /// 0009738 // abscisic acid mediated signaling pathway // inferred from reviewed computational analysis /// 0071…	0005886 // plasma membrane // inferred from electronic annotation /// 0008287 // protein serine/threonine phosphatase complex // inferred from electronic annotation /// 0016020 // membrane // inferred from electronic annotation	0003824 // catalytic activity // inferred from electronic annotation /// 0004721 // phosphoprotein phosphatase activity // inferred from electronic annotation /// 0004722 // protein serine/threonine phosphatase activity // inferred from electronic annotation /// 0004722 // protein serine/threonine phosphatase activity // inferred from sequence or structural similarity /// 0005216 // ion channel a…	---	---	---	---	This probe set was annotated using the Matching Probes based pipeline to a Entrez Gene identifier using 4 transcripts. // false // Matching Probes // A	"AT1G07430.1(11),AY070089(11),AY091341(11),NM_100617(11)"	"At1g07430 // 68414.t00710 protein phosphatase 2C, putative / PP2C, putative similar to GB:CAB90633 from [Fagus sylvatica] // tigr // 10 // --- /// AT1G07430.1 // cdna:known chromosome:TAIR10:1:2280835:2282828:-1 gene:AT1G07430 transcript:AT1G07430.1 // ensembl // 11 // --- /// AY070089 // Arabidopsis thaliana putative protein phosphatase 2C (At1g07430) mRNA, complete cds. // gb // 11 // --- /// …	---
At1g07450	261068_at	---	---	ns	ns	0.4307	0.4445	" tropinone reductase-I, putative similar to GB:L20473 from [Datura stramonium] (Proc. Natl. Acad. Sci. U.S.A. 90, 9591-9595 (1993)) "	Arabidopsis ATH1-121501 Genome Array	Exemplar sequence	Affymetrix Proprietary Database	At1g07450	---	At.42300	November 2010 (TAIR tair10) /// June 2009 (TAIR 9)	Chr1:2288037-2289256 (-) // 100.0 //	---	full length	AT1G07450	837257	Q8RX32	---	---	NP_172225	NM_100619	---	AT1G07450	---	---	---	---	0008152 // metabolic process // inferred from electronic annotation /// 0055114 // oxidation-reduction process // inferred from electronic annotation	---	0000166 // nucleotide binding // inferred from electronic annotation /// 0016491 // oxidoreductase activity // inferred from electronic annotation /// 0016491 // oxidoreductase activity // inferred from sequence or structural similarity	---	IPR002198 // Short-chain dehydrogenase/reductase SDR // 1.2E-18	---	---	This probe set was annotated using the Matching Probes based pipeline to a Entrez Gene identifier using 3 transcripts. // false // Matching Probes // A	"AT1G07450.1(11),AY090925(11),NM_100619(11)"	"At1g07450 // 68414.t00712 tropinone reductase, putative / tropine dehydrogenase, putative similar to tropinone reductase SP:P50165 from [Datura stramonium] // tigr // 10 // --- /// AT1G07450.1 // cdna:known chromosome:TAIR10:1:2287926:2289336:-1 gene:AT1G07450 transcript:AT1G07450.1 // ensembl // 11 // --- /// AY090925 // Arabidopsis thaliana putative tropinone reductase-I (At1g07450) mRNA, comp…	FGENESH00000003040 // ensembl // 5 // Cross Hyb Matching Probes
At1g07520	261063_at	---	---	ns	ns	ns	2.3949	" transcription factor scarecrow-like 14, putative similar to GB:AAD24412 from [Arabidopsis thaliana] (Plant J. 18 (1), 111-119 (1999)) "	Arabidopsis ATH1-121501 Genome Array	Exemplar sequence	Affymetrix Proprietary Database	At1g07520	---	At.63938	November 2010 (TAIR tair10) /// June 2009 (TAIR 9)	Chr1:2309717-2311805 (-) // 100.0 //	---	full length	AT1G07520	837266	Q3EDH0	---	---	NP_172232	NM_100626	---	AT1G07520	---	---	---	---	"0002679 // respiratory burst involved in defense response // inferred from reviewed computational analysis /// 0006351 // transcription, DNA-dependent // inferred from electronic annotation /// 0006355 // regulation of transcription, DNA-dependent // inferred from electronic annotation /// 0010200 // response to chitin // inferred from expression pattern /// 0010200 // response to chitin // infe…	0005622 // intracellular // inferred from reviewed computational analysis /// 0005634 // nucleus // inferred from electronic annotation	0003700 // sequence-specific DNA binding transcription factor activity // inferred from sequence or structural similarity	---	IPR005202 // Transcription factor GRAS // 1.4E-125	---	---	This probe set was annotated using the Matching Probes based pipeline to a Entrez Gene identifier using 2 transcripts. // false // Matching Probes // A	"AT1G07520.1(11),NM_100626(11)"	"At1g07520 // 68414.t00721 scarecrow transcription factor family protein similar to GB:AAD24412 from [Arabidopsis thaliana] (Plant J. 18 (1), 111-119 (1999)); contains Pfam profile: PF03514 GRAS family transcription factor // tigr // 11 // --- /// AT1G07520.1 // cdna:known chromosome:TAIR10:1:2309564:2311805:-1 gene:AT1G07520 transcript:AT1G07520.1 // ensembl // 11 // --- /// BX815949 // Arabidop…	---
At1g07630	261413_at	PLL5; catalytic/ protein serine/threonine phosphatase	PLL5	ns	ns	ns	2.319	unknown protein ;supported by full-length cDNA: Ceres:120232.	Arabidopsis ATH1-121501 Genome Array	Exemplar sequence	Affymetrix Proprietary Database	At1g07630	---	At.43724	November 2010 (TAIR tair10) /// June 2009 (TAIR 9)	Chr1:2349188-2351437 (+) // 100.0 //	---	full length	AT1G07630	837276	Q9LQN6	---	---	NP_563791	NM_100636	---	AT1G07630	---	---	---	---	"0000165 // MAPK cascade // inferred from reviewed computational analysis /// 0006499 // N-terminal protein myristoylation // inferred from reviewed computational analysis /// 0006612 // protein targeting to membrane // inferred from reviewed computational analysis /// 0007154 // cell communication // inferred from reviewed computational analysis /// 0007275 // multicellular organismal developmen…	0005634 // nucleus // inferred from electronic annotation /// 0005886 // plasma membrane // inferred from direct assay	0003824 // catalytic activity // inferred from electronic annotation /// 0004721 // phosphoprotein phosphatase activity // inferred from electronic annotation /// 0004722 // protein serine/threonine phosphatase activity // inferred from sequence or structural similarity /// 0016787 // hydrolase activity // inferred from electronic annotation /// 0046872 // metal ion binding // inferred from elect…	---	---	---	---	This probe set was annotated using the Matching Probes based pipeline to a Entrez Gene identifier using 2 transcripts. // false // Matching Probes // A	"AT1G07630.1(11),NM_100636(11)"	"AF361615 // Arabidopsis thaliana At1g07630/F24B9_25 mRNA, complete cds. // gb // 10 // --- /// At1g07630 // 68414.t00733 protein phosphatase 2C family protein / PP2C family protein similar to protein phosphatase-2c (GI:3608412) [Mesembryanthemum crystallinum]; contains Pfam PF00481 : Protein phosphatase 2C domain // tigr // 11 // --- /// AT1G07630.1 // cdna:known chromosome:TAIR10:1:2349097:2351…	AY133603 // gb // 2 // Cross Hyb Matching Probes
At1g07640	261409_at	OBP2; DNA binding / transcription factor	OBP2	ns	ns	ns	2.5839	zinc finger protein OBP2 identical to GB:AAD38986 from [Arabidopsis thaliana];supported by full-length cDNA: Ceres:4289.	Arabidopsis ATH1-121501 Genome Array	Exemplar sequence	Affymetrix Proprietary Database	At1g07640	---	At.14846	November 2010 (TAIR tair10) /// June 2009 (TAIR 9)	Chr1:2354706-2355700 (-) // 99.8 //	---	full length	AT1G07640	837277	Q2V4Q1 /// Q8L9V6	---	---	NP_001030988 /// NP_563792 /// NP_850938	NM_001035911 /// NM_100637 /// NM_180607	---	AT1G07640	---	---	---	---	"0000165 // MAPK cascade // inferred from reviewed computational analysis /// 0002831 // regulation of response to biotic stimulus // inferred from reviewed computational analysis /// 0006351 // transcription, DNA-dependent // inferred from electronic annotation /// 0006355 // regulation of transcription, DNA-dependent // inferred from electronic annotation /// 0006355 // regulation of transcript…	0005634 // nucleus // inferred from direct assay /// 0005634 // nucleus // inferred from electronic annotation	0003677 // DNA binding // inferred from electronic annotation /// 0003677 // DNA binding // inferred from sequence or structural similarity /// 0003700 // sequence-specific DNA binding transcription factor activity // inferred from sequence or structural similarity /// 0008270 // zinc ion binding // inferred from electronic annotation /// 0046872 // metal ion binding // inferred from electronic a…	---	"IPR003851 // Zinc finger, Dof-type // 9.9E-37 /// IPR003851 // Zinc finger, Dof-type // 9.9E-37 /// IPR003851 // Zinc finger, Dof-type // 9.9E-37"	---	---	This probe set was annotated using the Matching Probes based pipeline to a Entrez Gene identifier using 8 transcripts. // false // Matching Probes // A	"AT1G07640.1(11),AT1G07640.2(11),AT1G07640.3(11),AY062715(11),AY093351(11),NM_001035911(11),NM_100637(11),NM_180607(11)"	"AF155816 // Arabidopsis thaliana zinc finger protein OBP2 mRNA, complete cds. // gb // 10 // --- /// At1g07640 // 68414.t00734 Dof-type zinc finger domain-containing protein identical to zinc finger protein OBP2 GI:5059394 from [Arabidopsis thaliana] // tigr // 11 // --- /// AT1G07640.1 // cdna:known chromosome:TAIR10:1:2354354:2355771:-1 gene:AT1G07640 transcript:AT1G07640.1 // ensembl // 11 //…	BX817193 // gb_htc // 7 // Cross Hyb Matching Probes
At1g07790	261411_at	HTB1; DNA binding	HTB1	ns	ns	ns	0.2922	" histone H2B identical to GB:CAA73156 from [Arabidopsis thaliana] (Plant Physiol. 115 (4), 1385-1395 (1997));supported by full-length cDNA: Ceres:8711. "	Arabidopsis ATH1-121501 Genome Array	Exemplar sequence	Affymetrix Proprietary Database	At1g07790	---	At.22660	November 2010 (TAIR tair10) /// June 2009 (TAIR 9)	Chr1:2413048-2413495 (+) // 100.0 //	---	full length	AT1G07790	837293	Q9LQQ4	---	---	NP_172258	NM_100653	---	AT1G07790	---	---	---	---	0006334 // nucleosome assembly // inferred from electronic annotation	0000786 // nucleosome // inferred from electronic annotation /// 0005634 // nucleus // inferred from electronic annotation /// 0005694 // chromosome // inferred from electronic annotation /// 0009507 // chloroplast // inferred from direct assay	0003677 // DNA binding // inferred from electronic annotation /// 0003677 // DNA binding // inferred from sequence or structural similarity	---	IPR007125 // Histone core // 2.3E-29	---	---	This probe set was annotated using the Matching Probes based pipeline to a Entrez Gene identifier using 5 transcripts. // false // Matching Probes // A	"AF332446(11),AT1G07790.1(11),AY070760(11),AY133638(11),NM_100653(11)"	"AF332446 // Arabidopsis thaliana clone C00142 (p) putative histone H2B protein (At1g07790) mRNA, complete cds. // gb // 11 // --- /// At1g07790 // 68414.t00752 histone H2B, putative strong similarity to histone H2B Arabidopsis thaliana GI:2407802, Gossypium hirsutum SP|O22582, Lycopersicon esculentum GI:3021489, Capsicum annuum SP|O49118; contains Pfam profile PF00125 Core histone H2A/H2B/H3/H4 …	---
At1g07830	261418_at	---	---	ns	ns	ns	0.4476	" mitochondrial ribosomal protein, putative similar to GB:CAA83057 from [Saccharomyces cerevisiae]; supported by cDNA: gi_14030694_gb_AF375438.1_AF375438 "	Arabidopsis ATH1-121501 Genome Array	Exemplar sequence	Affymetrix Proprietary Database	At1g07830	---	At.22253	November 2010 (TAIR tair10) /// June 2009 (TAIR 9)	Chr1:2422548-2423392 (+) // 100.0 //	---	full length	AT1G07830	837298	Q94JQ7	---	---	NP_172261	NM_100657	---	AT1G07830	---	---	---	---	"0006354 // transcription elongation, DNA-dependent // inferred from reviewed computational analysis /// 0006412 // translation // inferred from electronic annotation /// 0006412 // translation // inferred from sequence or structural similarity"	0005622 // intracellular // inferred from electronic annotation /// 0005761 // mitochondrial ribosome // inferred from electronic annotation /// 0005840 // ribosome // inferred from electronic annotation /// 0005840 // ribosome // inferred from sequence or structural similarity	0003735 // structural constituent of ribosome // inferred from electronic annotation /// 0003735 // structural constituent of ribosome // inferred from sequence or structural similarity	---	"IPR010729 // Ribosomal protein L47, mitochondrial // 2.7E-55"	---	---	This probe set was annotated using the Matching Probes based pipeline to a Entrez Gene identifier using 4 transcripts. // false // Matching Probes // A	"AF375438(11),AT1G07830.1(11),AY081746(11),NM_100657(11)"	"AF375438 // Arabidopsis thaliana At1g07830/F24B9_7 mRNA, complete cds. // gb // 11 // --- /// At1g07830 // 68414.t00757 ribosomal protein L29 family protein similar to GB:CAA83057 from [Saccharomyces cerevisiae] // tigr // 10 // --- /// AT1G07830.1 // cdna:known chromosome:TAIR10:1:2422241:2423655:1 gene:AT1G07830 transcript:AT1G07830.1 // ensembl // 11 // --- /// AY081746 // Arabidopsis thalian…	---
At1g08050	260648_at	---	---	ns	0.3195	2.055	5.7636	unknown protein	Arabidopsis ATH1-121501 Genome Array	Exemplar sequence	Affymetrix Proprietary Database	At1g08050	---	At.42277	November 2010 (TAIR tair10) /// June 2009 (TAIR 9)	Chr1:2499087-2501311 (-) // 100.0 //	---	full length	AT1G08050	837321	Q84WR2 /// Q9LN03	---	---	NP_172283	NM_100679	---	AT1G08050	---	---	---	---	"0000165 // MAPK cascade // inferred from reviewed computational analysis /// 0006499 // N-terminal protein myristoylation // inferred from reviewed computational analysis /// 0006612 // protein targeting to membrane // inferred from reviewed computational analysis /// 0007154 // cell communication // inferred from reviewed computational analysis /// 0009409 // response to cold // inferred from r…	0005886 // plasma membrane // inferred from direct assay	0004842 // ubiquitin-protein ligase activity // inferred from sequence or structural similarity /// 0008270 // zinc ion binding // inferred from electronic annotation /// 0008270 // zinc ion binding // inferred from sequence or structural similarity /// 0046872 // metal ion binding // inferred from electronic annotation	---	"IPR002035 // von Willebrand factor, type A // 5.8E-30 /// IPR018957 // Zinc finger, C3HC4 RING-type // 2.7E-9"	---	---	This probe set was annotated using the Matching Probes based pipeline to a Entrez Gene identifier using 2 transcripts. // false // Matching Probes // A	"AT1G08050.1(11),NM_100679(11)"	"At1g08050 // 68414.t00781 zinc finger (C3HC4-type RING finger) family protein low similarity to SP|P79263 Inter-alpha-trypsin inhibitor heavy chain H4 precursor {Sus scrofa}; contains Pfam profiles PF00097: Zinc finger, C3HC4 type (RING finger), PF00092: von Willebrand factor type A domain // tigr // 11 // --- /// AT1G08050.1 // cdna:known chromosome:TAIR10:1:2498836:2501427:-1 gene:AT1G08050 tr…	FGENESH00000006143 // ensembl // 8 // Cross Hyb Matching Probes
At1g08130	261810_at	ATLIG1 (ARABIDOPSIS THALIANA DNA LIGASE 1); ATP binding / DNA binding / DNA ligase (ATP)	ATLIG1	ns	ns	ns	0.3702	" ligase I, putative similar to ligase I GI:1161303 from [Xenopus laevis] "	Arabidopsis ATH1-121501 Genome Array	Exemplar sequence	Affymetrix Proprietary Database	At1g08130	---	At.36	November 2010 (TAIR tair10) /// June 2009 (TAIR 9)	Chr1:2542912-2547815 (-) // 100.0 //	---	full length	AT1G08130	837333	Q42572	---	---	NP_172293	NM_100689	---	AT1G08130	---	---	---	---	0000012 // single strand break repair // inferred from mutant phenotype /// 0006260 // DNA replication // inferred from mutant phenotype /// 0006260 // DNA replication // inferred from electronic annotation /// 0006261 // DNA-dependent DNA replication // inferred from reviewed computational analysis /// 0006266 // DNA ligation // not recorded /// 0006266 // DNA ligation // inferred from electroni…	0005634 // nucleus // inferred from direct assay /// 0005634 // nucleus // inferred from electronic annotation /// 0005739 // mitochondrion // inferred from direct assay /// 0005739 // mitochondrion // inferred from electronic annotation	0000166 // nucleotide binding // inferred from electronic annotation /// 0003677 // DNA binding // inferred from electronic annotation /// 0003909 // DNA ligase activity // inferred from electronic annotation /// 0003910 // DNA ligase (ATP) activity // not recorded /// 0003910 // DNA ligase (ATP) activity // inferred from electronic annotation /// 0003910 // DNA ligase (ATP) activity // inferred …	---	"IPR012308 // DNA ligase, ATP-dependent, N-terminal // 1.3E-96 /// IPR012309 // DNA ligase, ATP-dependent, C-terminal // 1.5E-27 /// IPR012310 // DNA ligase, ATP-dependent, central // 1.1E-100"	---	---	This probe set was annotated using the Matching Probes based pipeline to a Entrez Gene identifier using 4 transcripts. // false // Matching Probes // A	"AK117238(10),AT1G08130.1(10),BT005964(10),NM_100689(10)"	"AK117238 // Arabidopsis thaliana At1g08130 mRNA for putative DNA ligase, complete cds, clone: RAFL16-79-A07. // gb // 10 // --- /// AK222166 // Arabidopsis thaliana mRNA for DNA ligase like protein, complete cds, clone: RAFL23-23-K22. // gb // 10 // --- /// At1g08130 // 68414.t00792 DNA ligase / polydeoxyribonucleotide synthase [ATP] identical to SP|Q42572 DNA ligase (EC 6.5.1.1) (Polydeoxyribon…	---
At1g08250	261758_at	ADT6 (arogenate dehydratase 6); arogenate dehydratase/ prephenate dehydratase	ADT6	ns	ns	ns	2.1838	hypothetical protein contains similarity to prephenate dehydratase GI:1008717 from [Amycolatopsis methanolica]; supported by cDNA: gi_15810502_gb_AY056290.1_	Arabidopsis ATH1-121501 Genome Array	Exemplar sequence	Affymetrix Proprietary Database	At1g08250	---	At.16611	November 2010 (TAIR tair10) /// June 2009 (TAIR 9)	Chr1:2588993-2590235 (-) // 100.0 //	---	full length	AT1G08250	837345	Q9SGD6	---	---	NP_563809	NM_100698	---	AT1G08250	---	---	---	---	0008652 // cellular amino acid biosynthetic process // inferred from electronic annotation /// 0009073 // aromatic amino acid family biosynthetic process // inferred from electronic annotation /// 0009094 // L-phenylalanine biosynthetic process // inferred from electronic annotation /// 0009094 // L-phenylalanine biosynthetic process // inferred from sequence or structural similarity /// 0010048 …	0009507 // chloroplast // inferred from direct assay /// 0009507 // chloroplast // inferred from electronic annotation /// 0009536 // plastid // inferred from electronic annotation /// 0009570 // chloroplast stroma // inferred from electronic annotation	0004664 // prephenate dehydratase activity // inferred from electronic annotation /// 0004664 // prephenate dehydratase activity // inferred from sequence or structural similarity /// 0016829 // lyase activity // inferred from electronic annotation /// 0047769 // arogenate dehydratase activity // inferred from direct assay /// 0047769 // arogenate dehydratase activity // inferred from electronic …	---	IPR001086 // Prephenate dehydratase // 2.0E-87	---	---	This probe set was annotated using the Matching Probes based pipeline to a Entrez Gene identifier using 5 transcripts. // false // Matching Probes // A	"AT1G08250.1(11),AY056290(11),AY091181(11),DQ411468(11),NM_100698(11)"	"At1g08250 // 68414.t00810 prephenate dehydratase family protein contains similarity to prephenate dehydratase GI:1008717 from [Amycolatopsis methanolica] // tigr // 11 // --- /// AT1G08250.1 // cdna:known chromosome:TAIR10:1:2588857:2590301:-1 gene:AT1G08250 transcript:AT1G08250.1 // ensembl // 11 // --- /// AY056290 // Arabidopsis thaliana unknown protein (At1g08250) mRNA, complete cds. // gb /…	BX813337 // gb_htc // 8 // Cross Hyb Matching Probes
At1g08280	261813_at	---	---	ns	ns	ns	0.4283	" hypothetical protein contains similarity to alpha2,8-sialyltransferase GI:929684 from [Mus musculus] "	Arabidopsis ATH1-121501 Genome Array	Exemplar sequence	Affymetrix Proprietary Database	At1g08280	---	At.16606	November 2010 (TAIR tair10) /// June 2009 (TAIR 9)	Chr1:2608407-2609604 (+) // 100.0 //	---	full length	AT1G08280	837348	Q84W00 /// Q9SGD2	---	---	NP_172305	NM_100701	---	AT1G08280	---	---	---	---	0006486 // protein glycosylation // inferred from electronic annotation	0016020 // membrane // inferred from sequence or structural similarity /// 0030173 // integral to Golgi membrane // inferred from electronic annotation	0008373 // sialyltransferase activity // inferred from electronic annotation /// 0008373 // sialyltransferase activity // inferred from sequence or structural similarity /// 0016740 // transferase activity // inferred from electronic annotation	---	"IPR001675 // Glycosyl transferase, family 29 // 2.5E-7"	---	---	This probe set was annotated using the Matching Probes based pipeline to a Entrez Gene identifier using 2 transcripts. // false // Matching Probes // A	"AT1G08280.1(11),NM_100701(11)"	"At1g08280 // 68414.t00813 glycosyl transferase family 29 protein / sialyltransferase family protein contains Pfam profile: PF00777 sialyltransferase (Glycosyltransferase family 29) // tigr // 11 // --- /// AT1G08280.1 // cdna:known chromosome:TAIR10:1:2608408:2609853:1 gene:AT1G08280 transcript:AT1G08280.1 // ensembl // 11 // --- /// FGENESH00000017908 // cdna:novel chromosome:TAIR10:1:2608408:2…	AK227539 // gb // 5 // Cross Hyb Matching Probes /// BT004583 // gb // 5 // Cross Hyb Matching Probes
At1g08360	261694_at	---	---	ns	ns	ns	0.4126	" 60S ribosomal protein L10A, putative similar to 60S ribosomal protein L10A GB:AAC73045 GI:3860277 from [Arabidopsis thaliana]; supported by cDNA: gi_15810664_gb_AY056371.1_ "	Arabidopsis ATH1-121501 Genome Array	Exemplar sequence	Affymetrix Proprietary Database	At1g08360	---	At.24240	November 2010 (TAIR tair10) /// June 2009 (TAIR 9)	Chr1:2636825-2637694 (+) // 100.0 //	---	full length	AT1G08360	837356	Q8VZB9	---	---	NP_563813	NM_100709	---	AT1G08360	---	---	---	---	0006412 // translation // inferred from electronic annotation /// 0006412 // translation // inferred from sequence or structural similarity	0005622 // intracellular // inferred from electronic annotation /// 0005829 // cytosol // inferred from direct assay /// 0005840 // ribosome // inferred from electronic annotation /// 0005840 // ribosome // inferred from sequence or structural similarity /// 0005886 // plasma membrane // inferred from direct assay /// 0009506 // plasmodesma // inferred from direct assay /// 0015934 // large ribos…	0003723 // RNA binding // inferred from electronic annotation /// 0003735 // structural constituent of ribosome // inferred from electronic annotation /// 0003735 // structural constituent of ribosome // inferred from sequence or structural similarity	---	IPR002143 // Ribosomal protein L1 // 1.4E-60	---	---	This probe set was annotated using the Matching Probes based pipeline to a Entrez Gene identifier using 4 transcripts. // false // Matching Probes // A	"AT1G08360.1(11),AY065077(11),AY114542(11),NM_100709(11)"	"At1g08360 // 68414.t00824 60S ribosomal protein L10A (RPL10aA) similar to 60S ribosomal protein L10A GB:AAC73045 GI:3860277 from [Arabidopsis thaliana] // tigr // 10 // --- /// AT1G08360.1 // cdna:known chromosome:TAIR10:1:2636011:2637915:1 gene:AT1G08360 transcript:AT1G08360.1 // ensembl // 11 // --- /// AY065077 // Arabidopsis thaliana putative ribosomal protein L10 (At1g08360; T27G7.6) mRNA, …	---
At1g08450	261692_at	CRT3 (CALRETICULIN 3); calcium ion binding / unfolded protein binding	CRT3	ns	ns	2.9903	5.2075	" calreticulin, putative similar to calreticulin GB:AAC49697 GI:2052383 from [Arabidopsis thaliana]; supported by cDNA: gi_2052382_gb_U66345.1_ATU66345 "	Arabidopsis ATH1-121501 Genome Array	Exemplar sequence	Affymetrix Proprietary Database	At1g08450	---	At.24804	November 2010 (TAIR tair10) /// June 2009 (TAIR 9)	Chr1:2668007-2671800 (-) // 100.0 //	---	full length	AT1G08450	837365	F4HW29 /// F4HW30 /// O04153 /// Q0WLL6 /// Q570J4 /// Q8GUI1	---	---	NP_001184936 /// NP_563816 /// NP_973793	NM_001198007 /// NM_100718 /// NM_202064	---	AT1G08450	---	---	---	---	"0006457 // protein folding // inferred from electronic annotation /// 0006457 // protein folding // inferred from genetic interaction /// 0006995 // cellular response to nitrogen starvation // inferred from reviewed computational analysis /// 0009617 // response to bacterium // inferred from reviewed computational analysis /// 0009626 // plant-type hypersensitive response // inferred from mutant…	0005783 // endoplasmic reticulum // inferred from direct assay /// 0005783 // endoplasmic reticulum // inferred from electronic annotation /// 0005788 // endoplasmic reticulum lumen // inferred from electronic annotation /// 0005789 // endoplasmic reticulum membrane // inferred from direct assay	0005509 // calcium ion binding // inferred from electronic annotation /// 0005509 // calcium ion binding // inferred from sequence or structural similarity /// 0030246 // carbohydrate binding // inferred from electronic annotation /// 0046872 // metal ion binding // inferred from electronic annotation /// 0051082 // unfolded protein binding // inferred from electronic annotation	---	IPR001580 // Calreticulin/calnexin // 7.3E-87 /// IPR001580 // Calreticulin/calnexin // 6.3E-141 /// IPR001580 // Calreticulin/calnexin // 6.0E-112	---	---	This probe set was annotated using the Matching Probes based pipeline to a Entrez Gene identifier using 7 transcripts. // false // Matching Probes // A	"AT1G08450.1(11),AT1G08450.2(11),AT1G08450.3(10),AY056320(11),NM_001198007(10),NM_100718(11),NM_202064(11)"	"AK230182 // Arabidopsis thaliana mRNA for calreticulin like protein, complete cds, clone: RAFL22-91-I19. // gb // 11 // --- /// At1g08450 // 68414.t00833 calreticulin 3 (CRT3) identical to similar to SP|O04153 Calreticulin 3 precursor {Arabidopsis thaliana} // tigr // 9 // --- /// AT1G08450.1 // cdna:known chromosome:TAIR10:1:2667825:2671832:-1 gene:AT1G08450 transcript:AT1G08450.1 // ensembl //…	---
At1g08460	261720_at	HDA08; histone deacetylase	HDA08	ns	ns	ns	2.3242	hypothetical protein similar to hypothetical protein GB:AAF22892 GI:6664310 from [Arabidopsis thaliana]; supported by cDNA: gi_15294161_gb_AF410272.1_AF410272	Arabidopsis ATH1-121501 Genome Array	Exemplar sequence	Affymetrix Proprietary Database	At1g08460	---	At.26246	November 2010 (TAIR tair10) /// June 2009 (TAIR 9)	Chr1:2672526-2674469 (+) // 100.0 //	---	full length	AT1G08460	837366	Q94EJ2	---	---	NP_563817	NM_100719	---	AT1G08460	---	---	---	---	"0006351 // transcription, DNA-dependent // inferred from electronic annotation /// 0006355 // regulation of transcription, DNA-dependent // inferred from electronic annotation /// 0016568 // chromatin modification // inferred from electronic annotation /// 0016575 // histone deacetylation // inferred from sequence or structural similarity"	0005634 // nucleus // inferred from electronic annotation	0004407 // histone deacetylase activity // inferred from sequence or structural similarity /// 0016787 // hydrolase activity // inferred from electronic annotation /// 0031078 // histone deacetylase activity (H3-K14 specific) // inferred from electronic annotation /// 0032041 // NAD-dependent histone deacetylase activity (H3-K14 specific) // inferred from electronic annotation /// 0032129 // hist…	---	IPR000286 // Histone deacetylase superfamily // 3.4E-107	---	---	This probe set was annotated using the Matching Probes based pipeline to a Entrez Gene identifier using 5 transcripts. // false // Matching Probes // A	"AF410272(11),AF510167(11),AT1G08460.1(11),AY097371(11),NM_100719(11)"	"AF410272 // Arabidopsis thaliana At1g08460/T27G7_7 mRNA, complete cds. // gb // 11 // --- /// AF428369 // Arabidopsis thaliana At1g08460/T27G7_7 mRNA, complete cds. // gb // 11 // --- /// AF510167 // Arabidopsis thaliana HDA8 mRNA, complete cds. // gb // 11 // --- /// At1g08460 // 68414.t00834 histone deacetylase family protein (HDA8) identical to HDA8 [Arabidopsis thaliana] GI:21360988low simil…	BX817194 // gb_htc // 4 // Cross Hyb Matching Probes /// BX818736 // gb_htc // 5 // Cross Hyb Matching Probes
At1g08500	261745_at	---	---	ns	ns	2.3245	ns	unknown protein identical to unknown protein GB:AAC32929 GI:3395758 from [Arabidopsis thaliana];supported by full-length cDNA: Ceres:123625.	Arabidopsis ATH1-121501 Genome Array	Exemplar sequence	Affymetrix Proprietary Database	At1g08500	---	At.10756	November 2010 (TAIR tair10) /// June 2009 (TAIR 9)	Chr1:2689109-2689881 (+) // 100.0 //	---	full length	AT1G08500	837371	O82083 /// Q8LF88	---	---	NP_563820	NM_100723	---	AT1G08500	---	---	---	---	---	0031225 // anchored to membrane // traceable author statement	0005507 // copper ion binding // inferred from electronic annotation /// 0005507 // copper ion binding // inferred from sequence or structural similarity /// 0009055 // electron carrier activity // inferred from electronic annotation	---	IPR003245 // Plastocyanin-like // 6.5E-32	---	---	This probe set was annotated using the Matching Probes based pipeline to a Entrez Gene identifier using 4 transcripts. // false // Matching Probes // A	"AF370470(11),AT1G08500.1(11),AY064634(11),NM_100723(11)"	"AF370470 // Arabidopsis thaliana Unknown protein (T27G7.18) mRNA, complete cds. // gb // 11 // --- /// At1g08500 // 68414.t00839 plastocyanin-like domain-containing protein // tigr // 10 // --- /// AT1G08500.1 // cdna:known chromosome:TAIR10:1:2689016:2690045:1 gene:AT1G08500 transcript:AT1G08500.1 // ensembl // 11 // --- /// AY064634 // Arabidopsis thaliana unknown protein (At1g08500; T27G7.18)…	---
At1g08540	264781_at	SIG2 (RNA POLYMERASE SIGMA SUBUNIT 2); DNA binding / DNA-directed RNA polymerase/ sigma factor/ transcription factor	SIG2	ns	ns	0.4471	ns	putative plastid RNA polymerase sigma-subunit similar to GB:BAA22427 and EST gb|N65838; supported by cDNA: gi_2353172_gb_AF015543.1_AF015543	Arabidopsis ATH1-121501 Genome Array	Exemplar sequence	Affymetrix Proprietary Database	At1g08540	---	At.23349	November 2010 (TAIR tair10) /// June 2009 (TAIR 9)	Chr1:2703460-2706696 (+) // 100.0 //	---	full length	AT1G08540	837376	O22056	---	---	NP_172330	NM_100727	---	AT1G08540	---	---	---	---	"0006098 // pentose-phosphate shunt // inferred from reviewed computational analysis /// 0006351 // transcription, DNA-dependent // inferred from electronic annotation /// 0006352 // transcription initiation, DNA-dependent // inferred from direct assay /// 0006352 // transcription initiation, DNA-dependent // traceable author statement /// 0006352 // transcription initiation, DNA-dependent // inf…	0009507 // chloroplast // inferred from direct assay /// 0009507 // chloroplast // inferred from electronic annotation /// 0009536 // plastid // inferred from electronic annotation	0001053 // plastid sigma factor activity // inferred from mutant phenotype /// 0003677 // DNA binding // inferred from sequence or structural similarity /// 0003677 // DNA binding // inferred from electronic annotation /// 0003700 // sequence-specific DNA binding transcription factor activity // inferred from sequence or structural similarity /// 0003700 // sequence-specific DNA binding transcrip…	---	IPR007624 // RNA polymerase sigma-70 region 3 // 4.0E-27 /// IPR007627 // RNA polymerase sigma-70 region 2 // 2.7E-22 /// IPR007630 // RNA polymerase sigma-70 region 4 // 4.3E-26 /// IPR009042 // RNA polymerase sigma-70 region 1.2 // 4.3E-7	---	---	This probe set was annotated using the Matching Probes based pipeline to a Entrez Gene identifier using 5 transcripts. // false // Matching Probes // A	"AB004293(11),AB004820(11),AT1G08540.1(11),BT030346(11),NM_100727(11)"	"AB004293 // Arabidopsis thaliana mRNA for SigB, complete cds. // gb // 11 // --- /// AB004820 // Arabidopsis thaliana SIG1 mRNA for plastid RNA polymerase sigma-subunit, complete cds. // gb // 11 // --- /// AF015543 // Arabidopsis thaliana sigma factor 2 (SIG2) mRNA, nuclear gene encoding chloroplast protein, complete cds. // gb // 10 // --- /// AK118947 // Arabidopsis thaliana At1g08540 mRNA fo…	FGENESH00000000733 // ensembl // 6 // Cross Hyb Matching Probes
At1g08560	264802_at	SYP111 (SYNTAXIN OF PLANTS 111); SNAP receptor	SYP111	ns	3.8794	ns	0.0931	putative syntaxin-related protein (U39451) BAC F22O13 has a deletion of a cytosine at position 7887; supported by cDNA: gi_1184164_gb_U39451.1_ATU39451	Arabidopsis ATH1-121501 Genome Array	Exemplar sequence	Affymetrix Proprietary Database	At1g08560	---	At.10802	November 2010 (TAIR tair10) /// June 2009 (TAIR 9)	Chr1:2709777-2710710 (-) // 100.0 //	---	full length	AT1G08560	837378	Q42374	---	---	NP_172332	NM_100729	---	AT1G08560	---	---	---	---	0000226 // microtubule cytoskeleton organization // inferred from reviewed computational analysis /// 0000910 // cytokinesis // inferred from reviewed computational analysis /// 0000911 // cytokinesis by cell plate formation // inferred from reviewed computational analysis /// 0006084 // acetyl-CoA metabolic process // inferred from reviewed computational analysis /// 0006810 // transport // infe…	0005622 // intracellular // inferred from electronic annotation /// 0005886 // plasma membrane // inferred from direct assay /// 0009504 // cell plate // inferred from direct assay /// 0009506 // plasmodesma // inferred from direct assay /// 0009524 // phragmoplast // inferred from direct assay /// 0012505 // endomembrane system // inferred from direct assay /// 0016020 // membrane // inferred fr…	0005484 // SNAP receptor activity // inferred from electronic annotation /// 0005484 // SNAP receptor activity // traceable author statement	---	"IPR000727 // Target SNARE coiled-coil domain // 1.9E-21 /// IPR006011 // Syntaxin, N-terminal // 2.9E-24"	---	---	This probe set was annotated using the Matching Probes based pipeline to a Entrez Gene identifier using 4 transcripts. // false // Matching Probes // A	"AT1G08560.1(11),BT000970(11),NM_100729(11),U39451(11)"	"At1g08560 // 68414.t00847 syntaxin-related protein KNOLLE (KN) / syntaxin 111 (SYP111) identical to SP|Q42374 Syntaxin-related protein KNOLLE (Syntaxin 111) (AtSYP111) {Arabidopsis thaliana}; BAC F22O13 has a deletion of a cytosine at position 7887 // tigr // 11 // --- /// AT1G08560.1 // cdna:known chromosome:TAIR10:1:2709632:2710912:-1 gene:AT1G08560 transcript:AT1G08560.1 // ensembl // 11 // -…	---
At1g08570	264779_at	"ACHT4 (ATYPICAL CYS HIS RICH THIOREDOXIN 4); oxidoreductase, acting on sulfur group of donors, disulfide as acceptor"	ACHT4	ns	ns	ns	2.8359	" putative thioredoxin similar to ESTs gb|T46281, gb|R83933, gb|N65879, emb|F14466, gb|N96726, gb|AA042340, and emb|Z18150; supported by cDNA: gi_14334493_gb_AY034938.1_ "	Arabidopsis ATH1-121501 Genome Array	Exemplar sequence	Affymetrix Proprietary Database	At1g08570	---	At.24182	November 2010 (TAIR tair10) /// June 2009 (TAIR 9)	Chr1:2713058-2714312 (+) // 100.0 //	---	full length	AT1G08570	837379	A8MQQ7 /// O64654	---	---	NP_001077491 /// NP_001117248 /// NP_001117249 /// NP_172333	NM_001084022 /// NM_001123776 /// NM_001123777 /// NM_100730	---	AT1G08570	---	---	---	---	0006662 // glycerol ether metabolic process // inferred from electronic annotation /// 0022900 // electron transport chain // inferred from electronic annotation /// 0045454 // cell redox homeostasis // inferred from electronic annotation	0009507 // chloroplast // inferred from direct assay /// 0009507 // chloroplast // inferred from electronic annotation /// 0009536 // plastid // inferred from electronic annotation /// 0009570 // chloroplast stroma // inferred from direct assay /// 0031969 // chloroplast membrane // inferred from direct assay	"0009055 // electron carrier activity // inferred from electronic annotation /// 0015035 // protein disulfide oxidoreductase activity // inferred from electronic annotation /// 0016671 // oxidoreductase activity, acting on a sulfur group of donors, disulfide as acceptor // inferred from direct assay"	---	IPR013766 // Thioredoxin domain // 3.8E-6 /// IPR013766 // Thioredoxin domain // 3.8E-6 /// IPR013766 // Thioredoxin domain // 3.8E-6	---	---	This probe set was annotated using the Matching Probes based pipeline to a Entrez Gene identifier using 12 transcripts. // false // Matching Probes // A	"AF144387(11),AK318661(11),AT1G08570.1(11),AT1G08570.2(11),AT1G08570.3(11),AT1G08570.4(11),AY034938(11),AY063115(11),NM_001084022(11),NM_001123776(11),NM_001123777(11),NM_100730(11)"	"AF144387 // Arabidopsis thaliana thioredoxin-like 1 mRNA, complete cds. // gb // 11 // --- /// AK318661 // Arabidopsis thaliana AT1G08570 mRNA, complete cds, clone: RAFL04-20-K23. // gb // 11 // --- /// At1g08570 // 68414.t00848 thioredoxin family protein contains Pfam profile: PF00085 Thioredoxin; similar to ESTs gb|T46281, gb|R83933, gb|N65879, emb|F14466, gb|N96726, gb|AA042340, and emb|Z1815…	---
At1g08580	264803_at	---	---	ns	ns	ns	0.3322	hypothetical protein predicted by genscan	Arabidopsis ATH1-121501 Genome Array	Exemplar sequence	Affymetrix Proprietary Database	At1g08580	---	At.42259	November 2010 (TAIR tair10) /// June 2009 (TAIR 9)	Chr1:2715295-2716351 (-) // 100.0 //	---	full length	AT1G08580	837380	Q9FRS7	---	---	NP_172334	NM_100731	---	AT1G08580	---	---	---	---	---	---	---	---	---	---	---	This probe set was annotated using the Matching Probes based pipeline to a Entrez Gene identifier using 4 transcripts. // false // Matching Probes // A	"AT1G08580.1(11),BT010659(11),BT011497(11),NM_100731(11)"	"At1g08580 // 68414.t00849 expressed protein // tigr // 11 // --- /// AT1G08580.1 // cdna:known chromosome:TAIR10:1:2715079:2716404:-1 gene:AT1G08580 transcript:AT1G08580.1 // ensembl // 11 // --- /// BT010659 // Arabidopsis thaliana At1g08580 mRNA, complete cds. // gb // 11 // --- /// BT011497 // Arabidopsis thaliana At1g08580 mRNA, complete cds. // gb // 11 // --- /// FGENESH00000020351 // cdna…	---
At1g08610	264806_at	---	---	ns	ns	ns	0.2825	hypothetical protein predicted by genscan	Arabidopsis ATH1-121501 Genome Array	Exemplar sequence	Affymetrix Proprietary Database	At1g08610	---	At.42258	November 2010 (TAIR tair10) /// June 2009 (TAIR 9)	Chr1:2733787-2735467 (-) // 100.0 //	---	full length	AT1G08610	837383	Q9FRS4	---	---	NP_172337	NM_100734	---	AT1G08610	---	---	---	---	---	---	---	---	IPR002885 // Pentatricopeptide repeat // 2.2 /// IPR002885 // Pentatricopeptide repeat // 0.0030 /// IPR002885 // Pentatricopeptide repeat // 1.3E-6 /// IPR002885 // Pentatricopeptide repeat // 0.065 /// IPR002885 // Pentatricopeptide repeat // 0.057 /// IPR002885 // Pentatricopeptide repeat // 3.8E-5 /// IPR002885 // Pentatricopeptide repeat // 9.8E-6 /// IPR002885 // Pentatricopeptide repeat //…	---	---	This probe set was annotated using the Matching Probes based pipeline to a Entrez Gene identifier using 2 transcripts. // false // Matching Probes // A	"AT1G08610.1(11),NM_100734(11)"	"At1g08610 // 68414.t00852 pentatricopeptide (PPR) repeat-containing protein contains Pfam profile PF01535: PPR repeat // tigr // 11 // --- /// AT1G08610.1 // cdna:known chromosome:TAIR10:1:2733657:2735819:-1 gene:AT1G08610 transcript:AT1G08610.1 // ensembl // 11 // --- /// FGENESH00000020342 // cdna:novel chromosome:TAIR10:1:2733788:2735467:-1 transcript:FGENESH00000020342 // ensembl // 11 // --…	---
At1g08650	264783_at	PPCK1 (PHOSPHOENOLPYRUVATE CARBOXYLASE KINASE); kinase/ protein serine/threonine kinase	PPCK1	ns	ns	ns	2.6025	" putative calcium-dependent protein kinase (U90439) similar to ESTs gb|T46119, gb|H76837, and gb|H36948; supported by cDNA: gi_6318612_gb_AF162660.1_AF162660 "	Arabidopsis ATH1-121501 Genome Array	Exemplar sequence	Affymetrix Proprietary Database	At1g08650	---	At.46809	November 2010 (TAIR tair10) /// June 2009 (TAIR 9)	Chr1:2752205-2753232 (+) // 100.0 //	---	full length	AT1G08650	837387	F4HXN6 /// Q9SPK4	---	---	NP_001184941 /// NP_172341	NM_001198012 /// NM_100738	---	AT1G08650	---	---	---	---	0006468 // protein phosphorylation // inferred from electronic annotation /// 0009416 // response to light stimulus // inferred from direct assay /// 0016310 // phosphorylation // inferred from electronic annotation /// 0046898 // response to cycloheximide // inferred from direct assay	---	"0000166 // nucleotide binding // inferred from electronic annotation /// 0004672 // protein kinase activity // inferred from electronic annotation /// 0004674 // protein serine/threonine kinase activity // inferred from direct assay /// 0004674 // protein serine/threonine kinase activity // inferred from electronic annotation /// 0004713 // protein tyrosine kinase activity // inferred from elect…	---	IPR001245 // Serine-threonine/tyrosine-protein kinase catalytic domain // 2.3E-11 /// IPR001245 // Serine-threonine/tyrosine-protein kinase catalytic domain // 1.1E-11	---	---	This probe set was annotated using the Matching Probes based pipeline to a Entrez Gene identifier using 7 transcripts. // false // Matching Probes // A	"AF162660(11),AT1G08650.1(11),AT1G08650.2(11),AY065297(11),AY150461(11),NM_001198012(11),NM_100738(11)"	"AF162660 // Arabidopsis thaliana phosphoenolpyruvate carboxylase kinase mRNA, complete cds. // gb // 11 // --- /// At1g08650 // 68414.t00856 phosphoenolpyruvate carboxylase kinase identical to phosphoenolpyruvate carboxylase kinase [Arabidopsis thaliana] gi|6318613|gb|AAF06968; contains protein kinase domain, Pfam:PF00069 // tigr // 11 // --- /// AT1G08650.1 // cdna:known chromosome:TAIR10:1:275…	---
At1g08840	264801_at	emb2411 (embryo defective 2411); ATP binding / ATP-dependent DNA helicase/ DNA binding	emb2411	ns	ns	ns	0.3975	hypothetical protein gene overlaps Sp6 end of F7G19	Arabidopsis ATH1-121501 Genome Array	Exemplar sequence	Affymetrix Proprietary Database	At1g08840	---	At.51530	November 2010 (TAIR tair10) /// June 2009 (TAIR 9)	Chr1:2829578-2835835 (-) // 100.0 //	---	full length	AT1G08840	837406	F4HXR5 /// F4HXR6	---	---	NP_001184943 /// NP_172361	NM_001198014 /// NM_100758	---	AT1G08840	---	---	---	---	0006260 // DNA replication // inferred from electronic annotation /// 0006260 // DNA replication // inferred from sequence or structural similarity /// 0009793 // embryo development ending in seed dormancy // non-traceable author statement	---	0003677 // DNA binding // inferred from electronic annotation /// 0004003 // ATP-dependent DNA helicase activity // inferred from electronic annotation /// 0004003 // ATP-dependent DNA helicase activity // inferred from sequence or structural similarity /// 0004386 // helicase activity // inferred from electronic annotation /// 0005524 // ATP binding // inferred from electronic annotation	---	IPR014808 // DNA replication factor Dna2 // 3.7E-108	---	---	This probe set was annotated using the Matching Probes based pipeline to a Entrez Gene identifier using 4 transcripts. // false // Matching Probes // A	"AT1G08840.1(11),AT1G08840.2(11),NM_001198014(11),NM_100758(11)"	"At1g08840 // 68414.t00875 DNA replication helicase, putative similar to helicase [Xenopus laevis] gi|18845092|gb|AAL79550 // tigr // 11 // --- /// AT1G08840.1 // cdna:known chromosome:TAIR10:1:2829579:2838369:-1 gene:AT1G08840 transcript:AT1G08840.1 // ensembl // 11 // --- /// AT1G08840.2 // cdna:known chromosome:TAIR10:1:2829105:2838469:-1 gene:AT1G08840 transcript:AT1G08840.2 // ensembl // 11 …	---
At1g08930	264624_at	ERD6 (EARLY RESPONSE TO DEHYDRATION 6); carbohydrate transmembrane transporter/ sugar transmembrane transporter/ sugar:hydrogen symporter	ERD6	ns	ns	ns	2.4045	" zinc finger protein ATZF1, putative identical to GB:BAA25989; supported by cDNA: gi_3123711_dbj_D89051.1_D89051 "	Arabidopsis ATH1-121501 Genome Array	Exemplar sequence	Affymetrix Proprietary Database	At1g08930	---	At.20925	November 2010 (TAIR tair10) /// June 2009 (TAIR 9)	Chr1:2873603-2876979 (+) // 100.0 //	---	full length	AT1G08930	837414	O04036	---	---	NP_001031006 /// NP_563830	NM_001035929 /// NM_100765	---	AT1G08930	---	---	---	---	0006569 // tryptophan catabolic process // inferred from reviewed computational analysis /// 0006810 // transport // inferred from electronic annotation /// 0006950 // response to stress // inferred from electronic annotation /// 0008643 // carbohydrate transport // inferred from electronic annotation /// 0009414 // response to water deprivation // inferred from expression pattern /// 0009627 // …	0016020 // membrane // inferred from electronic annotation /// 0016020 // membrane // inferred from sequence or structural similarity /// 0016021 // integral to membrane // inferred from electronic annotation	0005215 // transporter activity // inferred from electronic annotation /// 0005351 // sugar:hydrogen symporter activity // inferred from sequence or structural similarity /// 0015144 // carbohydrate transmembrane transporter activity // inferred from sequence or structural similarity /// 0022857 // transmembrane transporter activity // inferred from electronic annotation /// 0022891 // substrate-…	---	IPR005828 // General substrate transporter // 1.5E-84 /// IPR011701 // Major facilitator superfamily // 7.9E-22	---	---	This probe set was annotated using the Matching Probes based pipeline to a Entrez Gene identifier using 6 transcripts. // false // Matching Probes // A	"AT1G08930.1(11),AT1G08930.2(11),BT008661(11),D89051(11),NM_001035929(11),NM_100765(11)"	"At1g08930 // 68414.t00884 early-responsive to dehydration stress protein (ERD6) / sugar transporter family protein identical to ERD6 protein {Arabidopsis thaliana} GI:3123712; contains Pfam profile PF00083: major facilitator superfamily protein; contains TIGRfam TIGR00879: Sugar transporter // tigr // 9 // --- /// AT1G08930.1 // cdna:known chromosome:TAIR10:1:2873465:2877223:1 gene:AT1G08930 tra…	---
At1g09080	264648_at	BIP3; ATP binding	BIP3	ns	0.3657	4.7792	10.8316	putative luminal binding protein Similar to Arabidopsis luminal binding protein (gb|D89342)	Arabidopsis ATH1-121501 Genome Array	Exemplar sequence	Affymetrix Proprietary Database	At1g09080	---	At.42242	November 2010 (TAIR tair10) /// June 2009 (TAIR 9)	Chr1:2929257-2931804 (-) // 100.0 //	---	full length	AT1G09080	837429	Q8H1B3	---	---	NP_001184944 /// NP_172382	NM_001198015 /// NM_100779	---	AT1G09080	---	---	---	---	"0006351 // transcription, DNA-dependent // inferred from electronic annotation /// 0006355 // regulation of transcription, DNA-dependent // inferred from electronic annotation /// 0006457 // protein folding // inferred from sequence or structural similarity /// 0006457 // protein folding // inferred from reviewed computational analysis /// 0006457 // protein folding // traceable author statement…	0005634 // nucleus // inferred from electronic annotation /// 0005783 // endoplasmic reticulum // inferred from electronic annotation /// 0005788 // endoplasmic reticulum lumen // traceable author statement /// 0005788 // endoplasmic reticulum lumen // inferred from electronic annotation	0000166 // nucleotide binding // inferred from electronic annotation /// 0005524 // ATP binding // inferred from electronic annotation	---	IPR013126 // Heat shock protein 70 family // 0.0 /// IPR013126 // Heat shock protein 70 family // 0.0	---	---	This probe set was annotated using the Matching Probes based pipeline to a Entrez Gene identifier using 5 transcripts. // false // Matching Probes // A	"AT1G09080.1(11),AT1G09080.2(11),AY156728(11),NM_001198015(11),NM_100779(11)"	"At1g09080 // 68414.t00899 luminal binding protein 3 (BiP-3) (BP3) Similar to Arabidopsis luminal binding protein (gb|D89342); contains Pfam domain PF00012: dnaK protein // tigr // 10 // --- /// AT1G09080.1 // cdna:known chromosome:TAIR10:1:2929217:2931841:-1 gene:AT1G09080 transcript:AT1G09080.1 // ensembl // 11 // --- /// AT1G09080.2 // cdna:known chromosome:TAIR10:1:2929217:2931841:-1 gene:AT1…	---
At1g09160	264266_at	---	---	ns	ns	ns	0.409	putative protein phosphatase 2C similar to GB:AAC16260; supported by cDNA: gi_16930414_gb_AF419561.1_AF419561	Arabidopsis ATH1-121501 Genome Array	Exemplar sequence	Affymetrix Proprietary Database	At1g09160	---	At.27393	November 2010 (TAIR tair10) /// June 2009 (TAIR 9)	Chr1:2953198-2955059 (-) // 100.0 //	---	full length	AT1G09160	837436	O80492	---	---	NP_172388 /// NP_849621	NM_100786 /// NM_179290	---	AT1G09160	---	---	---	---	0008152 // metabolic process // inferred from electronic annotation	0005886 // plasma membrane // inferred from direct assay	0003824 // catalytic activity // inferred from electronic annotation /// 0004721 // phosphoprotein phosphatase activity // inferred from electronic annotation /// 0004722 // protein serine/threonine phosphatase activity // inferred from sequence or structural similarity /// 0016787 // hydrolase activity // inferred from electronic annotation /// 0046872 // metal ion binding // inferred from elect…	---	---	---	---	This probe set was annotated using the Matching Probes based pipeline to a Entrez Gene identifier using 6 transcripts. // false // Matching Probes // A	"AK316880(11),AT1G09160.1(11),AT1G09160.2(11),BT029756(11),NM_100786(11),NM_179290(11)"	"AF419561 // Arabidopsis thaliana At1g09160/T12M4_13 mRNA, complete cds. // gb // 10 // --- /// AK316880 // Arabidopsis thaliana AT1G09160 mRNA, complete cds, clone: RAFL09-19-O20. // gb // 11 // --- /// At1g09160 // 68414.t00907 protein phosphatase 2C-related / PP2C-related similar to GB:AAC16260 // tigr // 11 // --- /// AT1G09160.1 // cdna:known chromosome:TAIR10:1:2952771:2955667:-1 gene:AT1G0…	---
At1g09200	264262_at	---	---	ns	ns	ns	0.3431	Expressed protein ; supported by full-length cDNA: Ceres: 10388.	Arabidopsis ATH1-121501 Genome Array	Exemplar sequence	Affymetrix Proprietary Database	At1g09200	---	At.21486	November 2010 (TAIR tair10) /// June 2009 (TAIR 9)	Chr1:2971721-2972132 (-) // 100.0 //	---	full length	AT1G09200	822357 /// 830903 /// 830904 /// 836661 /// 837440	P59226 /// Q0WRA9	---	---	NP_189372 /// NP_201339 /// NP_563838 /// NP_568227 /// NP_568228	NM_100790 /// NM_113651 /// NM_121077 /// NM_121078 /// NM_125934	---	AT1G09200	---	---	---	---	0006334 // nucleosome assembly // inferred from electronic annotation /// 0008283 // cell proliferation // inferred from reviewed computational analysis	0000786 // nucleosome // inferred from electronic annotation /// 0005634 // nucleus // inferred from electronic annotation /// 0005694 // chromosome // inferred from electronic annotation	0003677 // DNA binding // inferred from electronic annotation /// 0003677 // DNA binding // inferred from sequence or structural similarity /// 0005515 // protein binding // inferred from physical interaction	---	IPR007125 // Histone core // 8.3E-39	---	---	This probe set was annotated using the Matching Probes based pipeline to a Entrez Gene identifier using 16 transcripts. // true // Matching Probes // A	"AK227656(11),BT003162(11),FGENESH00000023073(10),AT1G09200.1(11),NM_100790(11),At1g09200(11)"	"AK227656 // Arabidopsis thaliana mRNA for histone H3 like protein, complete cds, clone: RAFL14-24-A06. // gb // 11 // --- /// At1g09200 // 68414.t00911 histone H3 identical to histone H3 from Zea mays SP|P05203, Medicago sativa GI:166384, Encephalartos altensteinii SP|P08903, Pisum sativum SP|P02300; contains Pfam profile PF00125 Core histone H2A/H2B/H3/H4 // tigr // 11 // --- /// AT1G09200.1 //…	---
At1g09240	264261_at	NAS3 (NICOTIANAMINE SYNTHASE 3); nicotianamine synthase	NAS3	ns	ns	2.2942	ns	putative nicotianamine synthase similar to GB:BAA74589;supported by full-length cDNA: Ceres:37124.	Arabidopsis ATH1-121501 Genome Array	Exemplar sequence	Affymetrix Proprietary Database	At1g09240	---	At.42234	November 2010 (TAIR tair10) /// June 2009 (TAIR 9)	Chr1:2984949-2985912 (+) // 100.0 //	---	full length	AT1G09240	837444	O80483	---	---	NP_172395	NM_100794	---	AT1G09240	---	---	---	---	0006826 // iron ion transport // inferred from electronic annotation /// 0030418 // nicotianamine biosynthetic process // inferred from direct assay /// 0030418 // nicotianamine biosynthetic process // inferred from electronic annotation	---	0016740 // transferase activity // inferred from electronic annotation /// 0030410 // nicotianamine synthase activity // inferred from direct assay /// 0030410 // nicotianamine synthase activity // inferred from electronic annotation	---	---	---	---	This probe set was annotated using the Matching Probes based pipeline to a Entrez Gene identifier using 4 transcripts. // false // Matching Probes // A	"AT1G09240.1(11),AY140031(11),BT008817(11),NM_100794(11)"	"At1g09240 // 68414.t00915 nicotianamine synthase, putative similar to nicotianamine synthase [Lycopersicon esculentum][GI:4753801], nicotianamine synthase 2 [Hordeum vulgare][GI:4894912] // tigr // 11 // --- /// AT1G09240.1 // cdna:known chromosome:TAIR10:1:2984881:2986130:1 gene:AT1G09240 transcript:AT1G09240.1 // ensembl // 11 // --- /// AY140031 // Arabidopsis thaliana putative nicotianamine …	---
At1g09480	264553_s_at	---	---	ns	ns	ns	2.0541	" putative cinnamyl alcohol dehydrogenase similar to cinnamyl alcohol dehydrogenase, gi|1143445 "	Arabidopsis ATH1-121501 Genome Array	Exemplar sequence	Affymetrix Proprietary Database	At1g09480	---	At.42221	November 2010 (TAIR tair10) /// June 2009 (TAIR 9)	Chr1:3057974-3060661 (+) // 100.0 //	---	full length	AT1G09480 /// AT1G09490	837471 /// 837474	B3H5K4 /// F4I0Z5 /// O80531 /// O80532	---	---	NP_001117255 /// NP_172419 /// NP_172420	NM_001123783 /// NM_100819 /// NM_100820	---	AT1G09480 /// AT1G09490	---	---	---	---	0009809 // lignin biosynthetic process // inferred from sequence or structural similarity /// 0044237 // cellular metabolic process // inferred from electronic annotation	---	0000166 // nucleotide binding // inferred from electronic annotation /// 0003824 // catalytic activity // inferred from electronic annotation /// 0004022 // alcohol dehydrogenase (NAD) activity // inferred from sequence or structural similarity /// 0045551 // cinnamyl-alcohol dehydrogenase activity // inferred from sequence or structural similarity /// 0050662 // coenzyme binding // inferred from…	---	"IPR001509 // NAD-dependent epimerase/dehydratase // 2.7E-16 /// IPR001509 // NAD-dependent epimerase/dehydratase // 2.6E-15 /// IPR001509 // NAD-dependent epimerase/dehydratase // 2.6E-7 /// IPR002198 // Short-chain dehydrogenase/reductase SDR // 0.0057 /// IPR002225 // 3-beta hydroxysteroid dehydrogenase/isomerase // 3.4E-8 /// IPR002225 // 3-beta hydroxysteroid dehydrogenase/isomerase // 1.5E-…	---	---	This probe set was annotated using the Matching Probes based pipeline to a Entrez Gene identifier using 8 transcripts. // true // Matching Probes // A	"AY090369(11),AY122900(11),FGENESH00000018303(11),FGENESH00000018331(11),AT1G09480.1(11),AT1G09490.1(11),AT1G09490.2(11),NM_100819(11),NM_100820(11),NM_001123783(11),At1g09480(10),At1g09490(11)"	"At1g09480 // 68414.t00942 cinnamyl-alcohol dehydrogenase family / CAD family similar to cinnamyl alcohol dehydrogenase, Eucalyptus gunnii [gi:1143445], CPRD14 protein, Vigna unguiculata [gi:1854445] // tigr // 10 // --- /// AT1G09480.1 // cdna:known chromosome:TAIR10:1:3057975:3060661:1 gene:AT1G09480 transcript:AT1G09480.1 // ensembl // 11 // --- /// At1g09490 // 68414.t00945 cinnamyl-alcohol d…	BX818018 // gb_htc // 3 // Cross Hyb Matching Probes
At1g09500	264514_at	---	---	3.9194	ns	2.6608	14.2658	" putative cinnamyl alcohol dehydrogenase similar to cinnamyl alcohol dehydrogenase, gi|1143445; supported by cDNA: gi_15983385_gb_AF424567.1_AF424567 "	Arabidopsis ATH1-121501 Genome Array	Exemplar sequence	Affymetrix Proprietary Database	At1g09500	---	At.15730	November 2010 (TAIR tair10) /// June 2009 (TAIR 9)	Chr1:3066810-3068484 (+) // 100.0 //	---	full length	AT1G09500	837475	B9DG15 /// F4I101 /// O80533 /// Q93Z48 /// Q9XHG4	---	---	NP_001031012 /// NP_172421 /// NP_849625	NM_001035935 /// NM_100821 /// NM_179294	---	AT1G09500	---	---	---	---	0009809 // lignin biosynthetic process // inferred from sequence or structural similarity /// 0044237 // cellular metabolic process // inferred from electronic annotation	---	0000166 // nucleotide binding // inferred from electronic annotation /// 0003824 // catalytic activity // inferred from electronic annotation /// 0004022 // alcohol dehydrogenase (NAD) activity // inferred from sequence or structural similarity /// 0045551 // cinnamyl-alcohol dehydrogenase activity // inferred from sequence or structural similarity /// 0050662 // coenzyme binding // inferred from…	---	"IPR001509 // NAD-dependent epimerase/dehydratase // 1.7E-6 /// IPR001509 // NAD-dependent epimerase/dehydratase // 6.7E-13 /// IPR002225 // 3-beta hydroxysteroid dehydrogenase/isomerase // 1.5E-5 /// IPR002225 // 3-beta hydroxysteroid dehydrogenase/isomerase // 3.0E-5 /// IPR013120 // Male sterility, NAD-binding // 9.3E-5 /// IPR013120 // Male sterility, NAD-binding // 3.8E-9"	---	---	This probe set was annotated using the Matching Probes based pipeline to a Entrez Gene identifier using 10 transcripts. // false // Matching Probes // A	"AF424567(11),AF462838(11),AK316987(9),AT1G09500.1(11),AT1G09500.2(11),AT1G09500.3(9),BT000479(11),NM_001035935(9),NM_100821(11),NM_179294(11)"	"AF424567 // Arabidopsis thaliana At1g09500/F14J9_16 mRNA, complete cds. // gb // 11 // --- /// AF462838 // Arabidopsis thaliana At1g09500/F14J9_16 mRNA, complete cds. // gb // 11 // --- /// AK316987 // Arabidopsis thaliana AT1G09500 mRNA, complete cds, clone: RAFL19-30-L01. // gb // 9 // --- /// At1g09500 // 68414.t00946 cinnamyl-alcohol dehydrogenase family / CAD family similar to cinnamyl alco…	BX818550 // gb_htc // 2 // Cross Hyb Matching Probes
At1g09560	264506_at	GLP5 (GERMIN-LIKE PROTEIN 5); manganese ion binding / nutrient reservoir	GLP5	ns	ns	ns	3.1023	" germin-like protein Identical to Arabidopsis germin-like protein, gi|1755178. Location of EST 180L10T7, gi|906417; supported by cDNA: gi_13265455_gb_AF324678.2_AF324678 "	Arabidopsis ATH1-121501 Genome Array	Exemplar sequence	Affymetrix Proprietary Database	At1g09560	---	At.11328	November 2010 (TAIR tair10) /// June 2009 (TAIR 9)	Chr1:3093895-3094639 (+) // 100.0 //	---	full length	AT1G09560	837482	P94014	---	---	NP_172427	NM_100827	---	AT1G09560	---	---	---	---	0006499 // N-terminal protein myristoylation // inferred from reviewed computational analysis /// 0006865 // amino acid transport // inferred from reviewed computational analysis /// 0006888 // ER to Golgi vesicle-mediated transport // inferred from reviewed computational analysis /// 0009409 // response to cold // inferred from expression pattern /// 0009627 // systemic acquired resistance // in…	0005576 // extracellular region // inferred from electronic annotation /// 0005618 // cell wall // inferred from direct assay /// 0005634 // nucleus // inferred from direct assay /// 0048046 // apoplast // inferred from electronic annotation	0030145 // manganese ion binding // inferred from electronic annotation /// 0045735 // nutrient reservoir activity // inferred from electronic annotation /// 0046872 // metal ion binding // inferred from electronic annotation	---	"IPR006045 // Cupin 1 // 1.1E-49 /// IPR013096 // Cupin 2, conserved barrel // 3.1E-12"	---	---	This probe set was annotated using the Matching Probes based pipeline to a Entrez Gene identifier using 5 transcripts. // false // Matching Probes // A	"AF324678(11),AF326875(11),AF339696(11),AT1G09560.1(11),NM_100827(11)"	"AF324678 // Arabidopsis thaliana At1g09560 (At1g09560/F14J9_22) mRNA, complete cds. // gb // 11 // --- /// AF326875 // Arabidopsis thaliana putative germin protein (At1g09560) mRNA, complete cds. // gb // 11 // --- /// AF339696 // Arabidopsis thaliana putative germin protein (At1g09560) mRNA, complete cds. // gb // 11 // --- /// At1g09560 // 68414.t00952 germin-like protein (GLP4) (GLP5) identic…	---
At1g09660	264664_at	---	---	ns	ns	ns	0.4443	putative elongation factor similar to GB:AAC67357	Arabidopsis ATH1-121501 Genome Array	Exemplar sequence	Affymetrix Proprietary Database	At1g09660	---	At.10221	November 2010 (TAIR tair10) /// June 2009 (TAIR 9)	Chr1:3128031-3129118 (-) // 100.0 //	---	full length	AT1G09660	837494	Q8GWR3	---	---	NP_172437 /// NP_973800	NM_100838 /// NM_202071	---	AT1G09660	---	---	---	---	---	0005634 // nucleus // inferred from electronic annotation	0003676 // nucleic acid binding // inferred from sequence or structural similarity /// 0003723 // RNA binding // inferred from electronic annotation	---	---	---	---	This probe set was annotated using the Matching Probes based pipeline to a Entrez Gene identifier using 10 transcripts. // false // Matching Probes // A	"AK118683(11),AK175370(11),AK175796(11),AK176267(11),AK176765(11),AK176899(11),AT1G09660.1(11),AT1G09660.2(11),NM_100838(11),NM_202071(11)"	"AF419590 // Arabidopsis thaliana At1g09660/F21M12_5 mRNA, complete cds. // gb // 11 // --- /// AK118683 // Arabidopsis thaliana At1g09660 mRNA for putative elongation factor, complete cds, clone: RAFL19-95-C11. // gb // 11 // --- /// AK175370 // Arabidopsis thaliana mRNA for putative elongation factor, complete cds, clone: RAFL21-80-F11. // gb // 11 // --- /// AK175796 // Arabidopsis thaliana mR…	---
At1g09690	264679_s_at	---	---	ns	ns	ns	0.357	" putative 60S ribosomal protein L21 Similar to ribosomal protein L21 (gb|L38826). ESTs gb|AA395597,gb|ATTS5197 come from this gene; supported by cDNA: gi_16649106_gb_AY059923.1_ "	Arabidopsis ATH1-121501 Genome Array	Exemplar sequence	Affymetrix Proprietary Database	At1g09690	---	At.42214	November 2010 (TAIR tair10) /// June 2009 (TAIR 9)	Chr1:3106560-3107606 (+) // 94.34 // /// Chr1:3136406-3137430 (-) // 100.0 //	---	full length	AT1G09590 /// AT1G09690	837486 /// 837497	Q43291	---	---	NP_563847 /// NP_563849	NM_100831 /// NM_100841	---	AT1G09590 /// AT1G09690	---	---	---	---	0006412 // translation // inferred from electronic annotation /// 0006412 // translation // inferred from sequence or structural similarity	0005622 // intracellular // inferred from electronic annotation /// 0005730 // nucleolus // inferred from direct assay /// 0005840 // ribosome // inferred from electronic annotation /// 0005840 // ribosome // inferred from sequence or structural similarity /// 0009507 // chloroplast // inferred from direct assay /// 0022625 // cytosolic large ribosomal subunit // inferred from direct assay /// 00…	0003735 // structural constituent of ribosome // inferred from electronic annotation /// 0003735 // structural constituent of ribosome // inferred from sequence or structural similarity	---	IPR001147 // Ribosomal protein L21e // 7.8E-53	---	---	This probe set was annotated using the Matching Probes based pipeline to a Entrez Gene identifier using 16 transcripts. // true // Matching Probes // A	"AY059119(11),AY059923(11),AY081656(11),BT000775(11),AF370227(11),FGENESH00000007220(11),AT1G09590.1(11),AT1G09690.1(11),NM_100831(11),NM_100841(11),At1g09590(11),At1g09690(11)"	"AF370227 // Arabidopsis thaliana putative 60S ribosomal protein L21 (At1g09590) mRNA, complete cds. // gb // 11 // --- /// At1g09590 // 68414.t00956 60S ribosomal protein L21 (RPL21A) Similar to L21 family of ribosomal protein; amino acid sequence is identical to F21M12.8 // tigr // 11 // --- /// AT1G09590.1 // cdna:known chromosome:TAIR10:1:3106502:3107772:1 gene:AT1G09590 transcript:AT1G09590.…	FGENESH00000018315 // ensembl // 5 // Cross Hyb Matching Probes
At1g09750	264672_at	---	---	ns	2.5794	0.4436	0.1176	hypothetical protein predicted by genscan;supported by full-length cDNA: Ceres:6295.	Arabidopsis ATH1-121501 Genome Array	Exemplar sequence	Affymetrix Proprietary Database	At1g09750	---	At.71087	November 2010 (TAIR tair10) /// June 2009 (TAIR 9)	Chr1:3157540-3158960 (+) // 100.0 //	---	full length	AT1G09750	837504	O04496 /// Q94K53	---	---	NP_563851	NM_100847	---	AT1G09750	---	---	---	---	0006508 // proteolysis // inferred from electronic annotation	0005618 // cell wall // inferred from direct assay /// 0009505 // plant-type cell wall // inferred from direct assay /// 0048046 // apoplast // inferred from direct assay	0003677 // DNA binding // inferred from electronic annotation /// 0004190 // aspartic-type endopeptidase activity // inferred from electronic annotation /// 0008233 // peptidase activity // inferred from electronic annotation	---	IPR001461 // Peptidase A1 // 9.6E-7	---	---	This probe set was annotated using the Matching Probes based pipeline to a Entrez Gene identifier using 3 transcripts. // false // Matching Probes // A	"AT1G09750.1(11),BT002332(11),NM_100847(11)"	"At1g09750 // 68414.t00973 chloroplast nucleoid DNA-binding protein-related contains Pfam profile PF00026: Eukaryotic aspartyl protease;b similar to CND41, chloroplast nucleoid DNA binding protein (GI:2541876) [Nicotiana tabacum] // tigr // 11 // --- /// AT1G09750.1 // cdna:known chromosome:TAIR10:1:3157501:3159148:1 gene:AT1G09750 transcript:AT1G09750.1 // ensembl // 11 // --- /// BT002332 // Ar…	---
At1g09900	264689_at	---	---	ns	ns	ns	0.4272	hypothetical protein predicted by genscan	Arabidopsis ATH1-121501 Genome Array	Exemplar sequence	Affymetrix Proprietary Database	At1g09900	---	At.51542	November 2010 (TAIR tair10) /// June 2009 (TAIR 9)	Chr1:3218132-3219929 (+) // 100.0 //	---	full length	AT1G09900	837522	Q3EDF8	---	---	NP_172461	NM_100864	---	AT1G09900	---	---	---	---	---	0016020 // membrane // inferred from direct assay	---	---	IPR002885 // Pentatricopeptide repeat // 3.2 /// IPR002885 // Pentatricopeptide repeat // 5.5E-6 /// IPR002885 // Pentatricopeptide repeat // 2.6E-10 /// IPR002885 // Pentatricopeptide repeat // 5.3E-8 /// IPR002885 // Pentatricopeptide repeat // 6.5E-12 /// IPR002885 // Pentatricopeptide repeat // 3.5E-7 /// IPR002885 // Pentatricopeptide repeat // 6.5E-10 /// IPR002885 // Pentatricopeptide repe…	---	---	This probe set was annotated using the Matching Probes based pipeline to a Entrez Gene identifier using 2 transcripts. // false // Matching Probes // A	"AT1G09900.1(11),NM_100864(11)"	"At1g09900 // 68414.t00991 pentatricopeptide (PPR) repeat-containing protein contains Pfam profile PF01535: PPR repeat // tigr // 11 // --- /// AT1G09900.1 // cdna:known chromosome:TAIR10:1:3218133:3219929:1 gene:AT1G09900 transcript:AT1G09900.1 // ensembl // 11 // --- /// FGENESH00000007201 // cdna:novel chromosome:TAIR10:1:3218133:3219929:1 transcript:FGENESH00000007201 // ensembl // 11 // --- …	---
At1g09970	264663_at	LRR XI-23; ATP binding / kinase/ protein kinase/ protein serine/threonine kinase	LRR XI-23	ns	ns	ns	3.1452	" unknown protein Similar to A. thaliana receptor-like protein kinase (gb|RLK5_ARATH). ESTs gb|ATTS0475,gb|ATTS4362 come from this gene "	Arabidopsis ATH1-121501 Genome Array	Exemplar sequence	Affymetrix Proprietary Database	At1g09970	---	At.22076	November 2010 (TAIR tair10) /// June 2009 (TAIR 9)	Chr1:3252407-3255428 (+) // 100.0 //	---	full length	AT1G09970	837531	F4I2N7 /// Q41944 /// Q42019 /// Q56X19 /// Q56ZX2 /// Q8W4B5 /// Q941F6	---	---	NP_172468 /// NP_850942	NM_100871 /// NM_180611	---	AT1G09970	---	---	---	---	0002237 // response to molecule of bacterial origin // inferred from reviewed computational analysis /// 0006468 // protein phosphorylation // inferred from electronic annotation /// 0006468 // protein phosphorylation // inferred from sequence or structural similarity /// 0006499 // N-terminal protein myristoylation // inferred from reviewed computational analysis /// 0006612 // protein targeting…	0005886 // plasma membrane // inferred from direct assay /// 0016020 // membrane // inferred from electronic annotation /// 0016021 // integral to membrane // inferred from electronic annotation /// 0070825 // micropyle // inferred from direct assay	"0000166 // nucleotide binding // inferred from electronic annotation /// 0004672 // protein kinase activity // inferred from direct assay /// 0004672 // protein kinase activity // inferred from electronic annotation /// 0004674 // protein serine/threonine kinase activity // inferred from electronic annotation /// 0004674 // protein serine/threonine kinase activity // inferred from sequence or st…	---	"IPR001245 // Serine-threonine/tyrosine-protein kinase catalytic domain // 8.0E-21 /// IPR001245 // Serine-threonine/tyrosine-protein kinase catalytic domain // 1.6E-19 /// IPR001611 // Leucine-rich repeat // 0.14 /// IPR001611 // Leucine-rich repeat // 0.27 /// IPR001611 // Leucine-rich repeat // 0.19 /// IPR001611 // Leucine-rich repeat // 0.65 /// IPR001611 // Leucine-rich repeat // 0.47 /// I…	---	---	This probe set was annotated using the Matching Probes based pipeline to a Entrez Gene identifier using 5 transcripts. // false // Matching Probes // A	"AT1G09970.1(11),AT1G09970.2(11),AY062680(11),NM_100871(11),NM_180611(11)"	"AK221860 // Arabidopsis thaliana mRNA for leucine-rich repeat receptor-like kinase At1g09970, complete cds, clone: RAFL22-10-M19. // gb // 11 // --- /// At1g09970 // 68414.t01000 leucine-rich repeat transmembrane protein kinase, putative Similar to A. thaliana receptor-like protein kinase (gb|RLK5_ARATH). ESTs gb|ATTS0475,gb|ATTS4362 come from this gene isoform contains a TG acceptor site at int…	AK220838 // gb // 2 // Cross Hyb Matching Probes /// BX841773 // gb_htc // 11 // Negative Strand Matching Probes
At1g10020	264521_at	---	---	ns	ns	0.4812	ns	unknown protein Location of EST gb|T41885 and gb|AA395021	Arabidopsis ATH1-121501 Genome Array	Exemplar sequence	Affymetrix Proprietary Database	At1g10020	---	At.43424	November 2010 (TAIR tair10) /// June 2009 (TAIR 9)	Chr1:3269938-3271732 (-) // 100.0 //	---	full length	AT1G10020	837537	O80593 /// Q0WPG8	---	---	NP_172473	NM_100876	---	AT1G10020	---	---	---	---	---	---	---	---	IPR010410 // Protein of unknown function DUF1005 // 0.0	---	---	This probe set was annotated using the Matching Probes based pipeline to a Entrez Gene identifier using 4 transcripts. // false // Matching Probes // A	"AT1G10020.1(11),BT011247(11),BT012548(11),NM_100876(11)"	"At1g10020 // 68414.t01006 expressed protein // tigr // 11 // --- /// AT1G10020.1 // cdna:known chromosome:TAIR10:1:3269604:3271987:-1 gene:AT1G10020 transcript:AT1G10020.1 // ensembl // 11 // --- /// BT011247 // Arabidopsis thaliana At1g10020 mRNA, complete cds. // gb // 11 // --- /// BT012548 // Arabidopsis thaliana At1g10020 gene, complete cds. // gb // 11 // --- /// FGENESH00000012613 // cdna…	BX813405 // gb_htc // 4 // Cross Hyb Matching Probes
At1g10030	264523_at	ERG28 (Arabidopsis homolog of yeast ergosterol28)	ERG28	ns	ns	ns	0.4208	unknown protein Location of EST gb|T45589;supported by full-length cDNA: Ceres:145854.	Arabidopsis ATH1-121501 Genome Array	Exemplar sequence	Affymetrix Proprietary Database	At1g10030	---	At.23622	November 2010 (TAIR tair10) /// June 2009 (TAIR 9)	Chr1:3273971-3275631 (+) // 100.0 //	---	full length	AT1G10030	837538	O80594 /// Q8LEN5	---	---	NP_563858	NM_100877	---	AT1G10030	---	---	---	---	0006694 // steroid biosynthetic process // inferred from electronic annotation /// 0008610 // lipid biosynthetic process // inferred from electronic annotation /// 0016126 // sterol biosynthetic process // inferred from reviewed computational analysis /// 0016126 // sterol biosynthetic process // inferred from electronic annotation /// 0019745 // pentacyclic triterpenoid biosynthetic process // i…	0005783 // endoplasmic reticulum // inferred from electronic annotation /// 0005789 // endoplasmic reticulum membrane // inferred from electronic annotation /// 0016020 // membrane // inferred from electronic annotation /// 0016021 // integral to membrane // inferred from electronic annotation /// 0016021 // integral to membrane // inferred from sequence or structural similarity	---	---	IPR005352 // Erg28 // 2.0E-42	---	---	This probe set was annotated using the Matching Probes based pipeline to a Entrez Gene identifier using 3 transcripts. // false // Matching Probes // A	"AT1G10030.1(11),BT008773(11),NM_100877(11)"	"At1g10030 // 68414.t01007 integral membrane family protein contains Pfam PF03694: Erg28 like protein // tigr // 10 // --- /// AT1G10030.1 // cdna:known chromosome:TAIR10:1:3273825:3275837:1 gene:AT1G10030 transcript:AT1G10030.1 // ensembl // 11 // --- /// BT008773 // Arabidopsis thaliana At1g10030 mRNA, complete cds. // gb // 11 // --- /// NM_100877 // Arabidopsis thaliana Ergosterol biosyntheti…	---
At1g10050	264522_at	---	---	ns	ns	ns	2.3784	" putative xylan endohydrolase similar to GB:AAD27896 to endoxylanases gi|1255238 (Thermoanaerobacterium thermosulfurigenes), gi|1813595 (Hordeum vulgare) and others "	Arabidopsis ATH1-121501 Genome Array	Exemplar sequence	Affymetrix Proprietary Database	At1g10050	---	At.42196	November 2010 (TAIR tair10) /// June 2009 (TAIR 9)	Chr1:3279269-3283444 (+) // 100.0 //	---	full length	AT1G10050	837540	O80596	---	---	NP_172476	NM_100879	---	AT1G10050	---	---	---	---	0005975 // carbohydrate metabolic process // inferred from electronic annotation /// 0008152 // metabolic process // inferred from electronic annotation /// 0030968 // endoplasmic reticulum unfolded protein response // inferred from reviewed computational analysis	---	"0003824 // catalytic activity // inferred from electronic annotation /// 0004553 // hydrolase activity, hydrolyzing O-glycosyl compounds // inferred from electronic annotation /// 0004553 // hydrolase activity, hydrolyzing O-glycosyl compounds // inferred from sequence or structural similarity /// 0016787 // hydrolase activity // inferred from electronic annotation /// 0016798 // hydrolase activ…	---	"IPR001000 // Glycoside hydrolase, family 10 // 3.7E-57 /// IPR003305 // Carbohydrate-binding, CenC-like // 2.8E-34 /// IPR003305 // Carbohydrate-binding, CenC-like // 3.9E-39 /// IPR003305 // Carbohydrate-binding, CenC-like // 2.0E-34 /// IPR003305 // Carbohydrate-binding, CenC-like // 2.4E-33"	---	---	This probe set was annotated using the Matching Probes based pipeline to a Entrez Gene identifier using 2 transcripts. // false // Matching Probes // A	"AT1G10050.1(11),NM_100879(11)"	"At1g10050 // 68414.t01009 glycosyl hydrolase family 10 protein / carbohydrate-binding domain-containing protein similar to GB:AAD27896 to endoxylanases gi|1255238 (Thermoanaerobacterium thermosulfurigenes), gi|1813595 (Hordeum vulgare) and others ; contains Pfam profiles PF00331: Glycosyl hydrolase family 10, PF02018: Carbohydrate binding domain // tigr // 11 // --- /// AT1G10050.1 // cdna:known…	---
At1g10070	264524_at	ATBCAT-2 (ARABIDOPSIS THALIANA BRANCHED-CHAIN AMINO ACID TRANSAMINASE 2); branched-chain-amino-acid transaminase/ catalytic	ATBCAT-2	ns	ns	4.3212	3.9126	" tat-binding protein, putative Highly Similar to branched-chain amino acid aminotransferase; Location of EST gb|T44177 and gb|AA395381; supported by cDNA: gi_15293208_gb_AY051038.1_ "	Arabidopsis ATH1-121501 Genome Array	Exemplar sequence	Affymetrix Proprietary Database	At1g10070	---	At.18974	November 2010 (TAIR tair10) /// June 2009 (TAIR 9)	Chr1:3288254-3290164 (+) // 100.0 //	---	full length	AT1G10070	837543	B9DHH5 /// Q2V4P2 /// Q56WQ7 /// Q9M439	---	---	NP_001031015 /// NP_001031016 /// NP_172478	NM_001035938 /// NM_001035939 /// NM_100881	---	AT1G10070	---	---	---	---	0008152 // metabolic process // inferred from electronic annotation /// 0008652 // cellular amino acid biosynthetic process // inferred from electronic annotation /// 0009081 // branched chain family amino acid metabolic process // inferred from electronic annotation /// 0009082 // branched chain family amino acid biosynthetic process // inferred from electronic annotation /// 0009097 // isoleuci…	0009507 // chloroplast // inferred from direct assay /// 0009507 // chloroplast // inferred from electronic annotation /// 0009536 // plastid // inferred from electronic annotation	0003824 // catalytic activity // inferred from electronic annotation /// 0003824 // catalytic activity // inferred from sequence or structural similarity /// 0004084 // branched-chain-amino-acid transaminase activity // inferred from electronic annotation /// 0004084 // branched-chain-amino-acid transaminase activity // inferred from genetic interaction /// 0008483 // transaminase activity // inf…	---	"IPR001544 // Aminotransferase, class IV // 1.1E-37 /// IPR001544 // Aminotransferase, class IV // 1.1E-37"	---	---	This probe set was annotated using the Matching Probes based pipeline to a Entrez Gene identifier using 10 transcripts. // false // Matching Probes // A	"AF370135(11),AK317528(11),AK319062(11),AT1G10070.1(11),AT1G10070.2(11),AT1G10070.3(11),AY051038(11),NM_001035938(11),NM_001035939(11),NM_100881(11)"	"AF370135 // Arabidopsis thaliana putative tat-binding protein (At1g10070) mRNA, complete cds. // gb // 11 // --- /// AK317528 // Arabidopsis thaliana AT1G10070 mRNA, complete cds, clone: RAFL25-11-N13. // gb // 11 // --- /// AK319062 // Arabidopsis thaliana AT1G10070 mRNA, complete cds, clone: RAFL25-30-M17. // gb // 11 // --- /// At1g10070 // 68414.t01011 branched-chain amino acid aminotransfer…	AK221978 // gb // 4 // Cross Hyb Matching Probes /// BX817236 // gb_htc // 1 // Cross Hyb Matching Probes
At1g10120	264517_at	---	---	ns	ns	ns	0.4804	hypothetical protein predicted by genscan	Arabidopsis ATH1-121501 Genome Array	Exemplar sequence	Affymetrix Proprietary Database	At1g10120	---	At.43391	November 2010 (TAIR tair10) /// June 2009 (TAIR 9)	Chr1:3304332-3305984 (-) // 100.0 //	---	full length	AT1G10120	837549	Q6NKN9	---	---	NP_172483	NM_100886	---	AT1G10120	---	---	---	---	"0006351 // transcription, DNA-dependent // inferred from electronic annotation /// 0006355 // regulation of transcription, DNA-dependent // traceable author statement /// 0006355 // regulation of transcription, DNA-dependent // inferred from electronic annotation"	0005634 // nucleus // inferred from direct assay /// 0005634 // nucleus // inferred from electronic annotation	0003677 // DNA binding // inferred from sequence or structural similarity /// 0003677 // DNA binding // inferred from electronic annotation /// 0003700 // sequence-specific DNA binding transcription factor activity // inferred from sequence or structural similarity	---	---	---	---	This probe set was annotated using the Matching Probes based pipeline to a Entrez Gene identifier using 4 transcripts. // false // Matching Probes // A	"AK221806(11),AT1G10120.1(11),BT012655(11),NM_100886(11)"	"AK221806 // Arabidopsis thaliana mRNA for bHLH transcription factor like protein, complete cds, clone: RAFL21-86-B04. // gb // 11 // --- /// AK230347 // Arabidopsis thaliana mRNA for bHLH transcription factor like protein, complete cds, clone: RAFL24-20-N07. // gb // 10 // --- /// At1g10120 // 68414.t01016 basic helix-loop-helix (bHLH) family protein contains Pfam domain, PF00010: Helix-loop-hel…	---
At1g10140	264467_at	---	---	ns	ns	4.2295	3.4179	unknown protein similar to EST gb|AA598098;supported by full-length cDNA: Ceres:23916.	Arabidopsis ATH1-121501 Genome Array	Exemplar sequence	Affymetrix Proprietary Database	At1g10140	---	At.43936	November 2010 (TAIR tair10) /// June 2009 (TAIR 9)	Chr1:3322969-3323473 (-) // 100.0 //	---	full length	AT1G10140	837551	Q9SY56	---	---	NP_563861	NM_100888	---	AT1G10140	---	---	---	---	---	0005886 // plasma membrane // inferred from direct assay	---	---	---	---	---	This probe set was annotated using the Matching Probes based pipeline to a Entrez Gene identifier using 3 transcripts. // false // Matching Probes // A	"AT1G10140.1(11),BT025763(11),NM_100888(11)"	"At1g10140 // 68414.t01018 expressed protein similar to EST gb|AA598098 // tigr // 11 // --- /// AT1G10140.1 // cdna:known chromosome:TAIR10:1:3322802:3323548:-1 gene:AT1G10140 transcript:AT1G10140.1 // ensembl // 11 // --- /// BT025763 // Arabidopsis thaliana At1g10140 mRNA, complete cds. // gb // 11 // --- /// FGENESH00000004783 // cdna:novel chromosome:TAIR10:1:3322970:3323473:-1 transcript:FG…	---
At1g10210	264405_at	ATMPK1 (MITOGEN-ACTIVATED PROTEIN KINASE 1); MAP kinase/ kinase	ATMPK1	ns	ns	ns	2.7118	" putative mitogen-activated protein kinase, MAP Kinase 1 similar to ESTs gb|T41567 and gb|R30629; supported by cDNA: gi_464136_dbj_D14713.1_ATHATMPK1 "	Arabidopsis ATH1-121501 Genome Array	Exemplar sequence	Affymetrix Proprietary Database	At1g10210	---	At.261	November 2010 (TAIR tair10) /// June 2009 (TAIR 9)	Chr1:3349578-3350776 (+) // 100.0 //	---	full length	AT1G10210	837559	B9DGP4 /// Q39021	---	---	NP_001031017 /// NP_172492	NM_001035940 /// NM_100895	---	AT1G10210	---	---	---	---	"0000165 // MAPK cascade // inferred from reviewed computational analysis /// 0000165 // MAPK cascade // inferred from direct assay /// 0000165 // MAPK cascade // inferred from electronic annotation /// 0000303 // response to superoxide // inferred from reviewed computational analysis /// 0006355 // regulation of transcription, DNA-dependent // inferred from reviewed computational analysis /// 00…	0005622 // intracellular // inferred from reviewed computational analysis	"0000166 // nucleotide binding // inferred from electronic annotation /// 0004672 // protein kinase activity // inferred from electronic annotation /// 0004674 // protein serine/threonine kinase activity // inferred from electronic annotation /// 0004707 // MAP kinase activity // inferred from direct assay /// 0004707 // MAP kinase activity // inferred from sequence or structural similarity /// 0…	---	IPR001245 // Serine-threonine/tyrosine-protein kinase catalytic domain // 2.0E-12	---	---	This probe set was annotated using the Matching Probes based pipeline to a Entrez Gene identifier using 6 transcripts. // false // Matching Probes // A	"AT1G10210.1(11),AT1G10210.2(11),AY059937(11),BT000062(11),NM_001035940(11),NM_100895(11)"	"AK317230 // Arabidopsis thaliana AT1G10210 mRNA, complete cds, clone: RAFL21-80-G23. // gb // 11 // --- /// At1g10210 // 68414.t01026 mitogen-activated protein kinase, putative / MAPK, putative (MPK1) identical to mitogen-activated protein kinase homolog 1 (AtMPK1)[Arabidopsis thaliana] SWISS-PROT:Q39021; PMID:12119167 // tigr // 11 // --- /// AT1G10210.1 // cdna:known chromosome:TAIR10:1:334921…	D14713 // gb // 7 // Cross Hyb Matching Probes
At1g10270	264452_at	GRP23 (GLUTAMINE-RICH PROTEIN23); binding	GRP23	ns	ns	0.4087	ns	unknown protein similar to salt-inducible protein (gi|375717); similar to ESTs gb|R30192 and gb|AA651017	Arabidopsis ATH1-121501 Genome Array	Exemplar sequence	Affymetrix Proprietary Database	At1g10270	---	At.24665	November 2010 (TAIR tair10) /// June 2009 (TAIR 9)	Chr1:3363534-3366276 (+) // 100.0 //	---	full length	AT1G10270	837566	Q9SY69	---	---	NP_172498	NM_100901	---	AT1G10270	---	---	---	---	"0000398 // nuclear mRNA splicing, via spliceosome // inferred from reviewed computational analysis /// 0006351 // transcription, DNA-dependent // inferred from electronic annotation /// 0006355 // regulation of transcription, DNA-dependent // inferred from electronic annotation /// 0009790 // embryo development // inferred from mutant phenotype /// 0048825 // cotyledon development // inferred fr…	0005634 // nucleus // inferred from direct assay /// 0005634 // nucleus // inferred from electronic annotation /// 0005739 // mitochondrion // inferred from direct assay	0005515 // protein binding // inferred from physical interaction	---	IPR002885 // Pentatricopeptide repeat // 0.75 /// IPR002885 // Pentatricopeptide repeat // 8.5E-4 /// IPR002885 // Pentatricopeptide repeat // 2.6E-4 /// IPR002885 // Pentatricopeptide repeat // 2.2E-6 /// IPR002885 // Pentatricopeptide repeat // 0.028 /// IPR002885 // Pentatricopeptide repeat // 0.79 /// IPR002885 // Pentatricopeptide repeat // 0.012 /// IPR002885 // Pentatricopeptide repeat // …	---	---	This probe set was annotated using the Matching Probes based pipeline to a Entrez Gene identifier using 2 transcripts. // false // Matching Probes // A	"AT1G10270.1(11),NM_100901(11)"	"At1g10270 // 68414.t01032 pentatricopeptide (PPR) repeat-containing protein contains Pfam profile: PF01535 PPR repeat; similar to ESTs gb|R30192 and gb|AA651017 // tigr // 11 // --- /// AT1G10270.1 // cdna:known chromosome:TAIR10:1:3363504:3366488:1 gene:AT1G10270 transcript:AT1G10270.1 // ensembl // 11 // --- /// BX814007 // Arabidopsis thaliana Full-length cDNA Complete sequence from clone GSL…	---
At1g10340	264434_at	---	---	ns	ns	4.1377	5.6075	hypothetical protein predicted by genscan; supported by cDNA: gi_13937239_gb_AF372975.1_AF372975	Arabidopsis ATH1-121501 Genome Array	Exemplar sequence	Affymetrix Proprietary Database	At1g10340	---	At.11286	November 2010 (TAIR tair10) /// June 2009 (TAIR 9)	Chr1:3390474-3392481 (-) // 100.0 //	---	full length	AT1G10340	837573	F4I4B0 /// Q9SY76	---	---	NP_563867 /// NP_849631	NM_100908 /// NM_179300	---	AT1G10340	---	---	---	---	0002237 // response to molecule of bacterial origin // inferred from reviewed computational analysis /// 0009581 // detection of external stimulus // inferred from reviewed computational analysis /// 0009595 // detection of biotic stimulus // inferred from reviewed computational analysis /// 0009627 // systemic acquired resistance // inferred from reviewed computational analysis /// 0009697 // sa…	---	---	---	IPR002110 // Ankyrin repeat // 0.32 /// IPR002110 // Ankyrin repeat // 0.0049 /// IPR002110 // Ankyrin repeat // 0.49 /// IPR002110 // Ankyrin repeat // 19.0 /// IPR002110 // Ankyrin repeat // 0.3 /// IPR002110 // Ankyrin repeat // 0.64 /// IPR002110 // Ankyrin repeat // 45.0 /// IPR002110 // Ankyrin repeat // 19.0 /// IPR002110 // Ankyrin repeat // 0.3 /// IPR002110 // Ankyrin repeat // 0.64 ///…	---	---	This probe set was annotated using the Matching Probes based pipeline to a Entrez Gene identifier using 6 transcripts. // false // Matching Probes // A	"AF372975(11),AT1G10340.1(11),AT1G10340.2(11),AY081719(11),NM_100908(11),NM_179300(11)"	"AF372975 // Arabidopsis thaliana At1g10340/F14N23_22 mRNA, complete cds. // gb // 11 // --- /// At1g10340 // 68414.t01039 ankyrin repeat family protein contains ankyrin repeat domains, Pfam:PF00023 // tigr // 11 // --- /// AT1G10340.1 // cdna:known chromosome:TAIR10:1:3390322:3392571:-1 gene:AT1G10340 transcript:AT1G10340.1 // ensembl // 11 // --- /// AT1G10340.2 // cdna:known chromosome:TAIR10:…	---
At1g10370	264436_at	ERD9 (EARLY-RESPONSIVE TO DEHYDRATION 9); glutathione transferase	ERD9	ns	ns	0.2801	0.3762	" putative glutathione S-transferase TSI-1 similar to glutathione S-transferase TSI-1 (gi|2190992); similar to ESTs gb|R29860, emb|Z29757, and emb|Z29758; supported by cDNA: gi_11096015_gb_AF288191.1_AF288191 "	Arabidopsis ATH1-121501 Genome Array	Exemplar sequence	Affymetrix Proprietary Database	At1g10370	---	At.11290	November 2010 (TAIR tair10) /// June 2009 (TAIR 9)	Chr1:3397443-3398273 (-) // 100.0 //	---	full length	AT1G10370	837576	Q9FUS7 /// Q9FUS8	---	---	NP_172508	NM_100911	---	AT1G10370	---	---	---	---	0006749 // glutathione metabolic process // inferred from mutant phenotype /// 0006865 // amino acid transport // inferred from reviewed computational analysis /// 0006950 // response to stress // inferred from electronic annotation /// 0009407 // toxin catabolic process // traceable author statement /// 0009636 // response to toxin // inferred from electronic annotation /// 0009651 // response t…	0005737 // cytoplasm // non-traceable author statement /// 0005737 // cytoplasm // inferred from electronic annotation /// 0005829 // cytosol // inferred from electronic annotation /// 0009507 // chloroplast // inferred from direct assay	0004364 // glutathione transferase activity // inferred from direct assay /// 0004364 // glutathione transferase activity // inferred from sequence or structural similarity /// 0004364 // glutathione transferase activity // inferred from electronic annotation /// 0016740 // transferase activity // inferred from electronic annotation	---	"IPR004045 // Glutathione S-transferase, N-terminal // 1.5E-17 /// IPR004046 // Glutathione S-transferase, C-terminal // 5.9E-7"	---	---	This probe set was annotated using the Matching Probes based pipeline to a Entrez Gene identifier using 4 transcripts. // false // Matching Probes // A	"AF288191(10),AT1G10370.1(10),BT023743(10),NM_100911(10)"	"AB039930 // Arabidopsis thaliana ERD9 mRNA for glutathione S-transferase, complete cds. // gb // 10 // --- /// AF288191 // Arabidopsis thaliana chromosome I glutathione S-transferase (GST30) mRNA, complete cds. // gb // 10 // --- /// AF288192 // Arabidopsis thaliana chromosome I glutathione S-transferase (GST30b) mRNA, complete cds. // gb // 11 // --- /// At1g10370 // 68414.t01042 glutathione S-…	---
At1g10410	264458_at	---	---	ns	ns	ns	3.1255	unknown protein similar to ESTs gb|N96021 and gb|N96863	Arabidopsis ATH1-121501 Genome Array	Exemplar sequence	Affymetrix Proprietary Database	At1g10410	---	At.42181	November 2010 (TAIR tair10) /// June 2009 (TAIR 9)	Chr1:3416841-3419264 (-) // 100.0 //	---	full length	AT1G10410	837581	Q8LPT2	---	---	NP_172512	NM_100916	---	AT1G10410	---	---	---	---	0006865 // amino acid transport // inferred from reviewed computational analysis	---	---	---	IPR009769 // Domain of unknown function DUF1336 // 4.9E-141	---	---	This probe set was annotated using the Matching Probes based pipeline to a Entrez Gene identifier using 3 transcripts. // false // Matching Probes // A	"AT1G10410.1(11),AY094392(11),NM_100916(11)"	"At1g10410 // 68414.t01047 expressed protein similar to ESTs gb|N96021 and gb|N96863 // tigr // 9 // --- /// AT1G10410.1 // cdna:known chromosome:TAIR10:1:3416680:3419639:-1 gene:AT1G10410 transcript:AT1G10410.1 // ensembl // 11 // --- /// AY094392 // Arabidopsis thaliana At1g10410/F14N23_31 mRNA, complete cds. // gb // 11 // --- /// FGENESH00000004790 // cdna:novel chromosome:TAIR10:1:3416842:34…	---
At1g10500	263256_at	ATCPISCA (chloroplast-localized IscA-like protein); structural molecule	ATCPISCA	ns	ns	ns	2.1432	unknown protein similar to ESTs gb|H36734 and gb|AA651244	Arabidopsis ATH1-121501 Genome Array	Exemplar sequence	Affymetrix Proprietary Database	At1g10500	---	At.23708	November 2010 (TAIR tair10) /// June 2009 (TAIR 9)	Chr1:3460159-3461340 (-) // 100.0 //	---	full length	AT1G10500	837590	B9DF88 /// Q0WW99 /// Q9XIK3	---	---	NP_172520	NM_100924	---	AT1G10500	---	---	---	---	0016226 // iron-sulfur cluster assembly // inferred from direct assay /// 0016226 // iron-sulfur cluster assembly // inferred from electronic annotation /// 0042744 // hydrogen peroxide catabolic process // inferred from reviewed computational analysis	0009507 // chloroplast // inferred from electronic annotation /// 0009536 // plastid // inferred from electronic annotation /// 0009570 // chloroplast stroma // inferred from direct assay /// 0009570 // chloroplast stroma // inferred from electronic annotation	0005198 // structural molecule activity // inferred from direct assay /// 0005198 // structural molecule activity // inferred from electronic annotation /// 0046872 // metal ion binding // inferred from electronic annotation /// 0051536 // iron-sulfur cluster binding // inferred from electronic annotation	---	IPR000361 // FeS cluster biogenesis // 2.7E-36	---	---	This probe set was annotated using the Matching Probes based pipeline to a Entrez Gene identifier using 6 transcripts. // false // Matching Probes // A	"AK316677(11),AT1G10500.1(11),AY971959(11),BT010894(11),BT011763(11),NM_100924(11)"	"AK316677 // Arabidopsis thaliana AT1G10500 mRNA, complete cds, clone: RAFL06-80-F24. // gb // 11 // --- /// At1g10500 // 68414.t01056 hesB-like domain-containing protein similar to IscA (putative iron-sulfur cluster assembly protein) [Azotobacter vinelandii] GI:2271523; contains Pfam profile PF01521: HesB-like domain // tigr // 10 // --- /// AT1G10500.1 // cdna:known chromosome:TAIR10:1:3460000:…	FGENESH00000022380 // ensembl // 6 // Cross Hyb Matching Probes
At1g10510	263212_at	emb2004 (embryo defective 2004)	emb2004	ns	ns	0.4829	0.4816	unknown protein similar to ribonuclease inhibitors; supported by cDNA: gi_15810394_gb_AY056236.1_	Arabidopsis ATH1-121501 Genome Array	Exemplar sequence	Affymetrix Proprietary Database	At1g10510	---	At.26354	November 2010 (TAIR tair10) /// June 2009 (TAIR 9)	Chr1:3461770-3465590 (+) // 100.0 //	---	full length	AT1G10510	837591	Q93ZV8	---	---	NP_563871	NM_100925	---	AT1G10510	---	---	---	---	0009793 // embryo development ending in seed dormancy // non-traceable author statement	0005739 // mitochondrion // inferred from direct assay /// 0009507 // chloroplast // inferred from direct assay /// 0009536 // plastid // inferred from direct assay /// 0009941 // chloroplast envelope // inferred from direct assay	---	---	---	---	---	This probe set was annotated using the Matching Probes based pipeline to a Entrez Gene identifier using 4 transcripts. // false // Matching Probes // A	"AT1G10510.1(11),AY056236(11),AY091215(11),NM_100925(11)"	"At1g10510 // 68414.t01057 leucine-rich repeat family protein similar to ribonuclease inhibitor (GI:164639) [Sus scrofa (pig)]; contains Pfam PF00560: Leucine Rich Repeat domains // tigr // 10 // --- /// AT1G10510.1 // cdna:known chromosome:TAIR10:1:3461635:3465786:1 gene:AT1G10510 transcript:AT1G10510.1 // ensembl // 11 // --- /// AY056236 // Arabidopsis thaliana unknown protein (At1g10510) mRNA…	---
At1g10522	263209_at	---	---	ns	2.1813	0.4848	0.1693	Expressed protein ; supported by full-length cDNA: Ceres: 264189.	Arabidopsis ATH1-121501 Genome Array	Exemplar sequence	Affymetrix Proprietary Database	At1g10522	---	At.42177	November 2010 (TAIR tair10) /// June 2009 (TAIR 9)	Chr1:3470008-3471291 (+) // 100.0 //	---	full length	AT1G10522	837593	Q9XIK0	---	---	NP_001077502 /// NP_563872	NM_001084033 /// NM_100927	---	AT1G10522	---	---	---	---	---	---	---	---	---	---	---	This probe set was annotated using the Matching Probes based pipeline to a Entrez Gene identifier using 5 transcripts. // false // Matching Probes // A	"AT1G10522.1(11),AT1G10522.2(11),BT030627(11),NM_001084033(11),NM_100927(11)"	"At1g10522 // 68414.t01059 expressed protein // tigr // 10 // --- /// AT1G10522.1 // cdna:known chromosome:TAIR10:1:3469636:3471488:1 gene:AT1G10522 transcript:AT1G10522.1 // ensembl // 11 // --- /// AT1G10522.2 // cdna:known chromosome:TAIR10:1:3469580:3471483:1 gene:AT1G10522 transcript:AT1G10522.2 // ensembl // 11 // --- /// BT030627 // Arabidopsis thaliana unknown protein (At1g10522) mRNA, co…	FGENESH00000022373 // ensembl // 4 // Cross Hyb Matching Probes
At1g10585	263210_at	---	---	3.1165	0.491	ns	5.2676	Expressed protein ; supported by cDNA: gi_15293050_gb_AY050959.1_	Arabidopsis ATH1-121501 Genome Array	Exemplar sequence	Affymetrix Proprietary Database	At1g10585	---	At.14985	November 2010 (TAIR tair10) /// June 2009 (TAIR 9)	Chr1:3494114-3494574 (-) // 100.0 //	---	full length	AT1G10585	837600	B9DFQ3 /// F4I4E1 /// Q949Q6	---	---	NP_563873	NM_100934	---	AT1G10585	---	---	---	---	"0006355 // regulation of transcription, DNA-dependent // traceable author statement /// 0006865 // amino acid transport // inferred from reviewed computational analysis"	0005634 // nucleus // inferred from direct assay /// 0005737 // cytoplasm // inferred from direct assay	0003700 // sequence-specific DNA binding transcription factor activity // inferred from sequence or structural similarity	---	---	---	---	This probe set was annotated using the Matching Probes based pipeline to a Entrez Gene identifier using 2 transcripts. // false // Matching Probes // A	"AT1G10585.1(11),NM_100934(11)"	"At1g10585 // 68414.t01066 expressed protein // tigr // 10 // --- /// AT1G10585.1 // cdna:known chromosome:TAIR10:1:3493940:3495144:-1 gene:AT1G10585 transcript:AT1G10585.1 // ensembl // 11 // --- /// AY050959 // Arabidopsis thaliana unknown protein (At1g10585) mRNA, complete cds. // gb // 11 // --- /// BT015403 // Arabidopsis thaliana At1g10585 gene, complete cds. // gb // 11 // --- /// FGENESH0…	AT1G10586.1 // ensembl // 1 // Cross Hyb Matching Probes /// AT1G10586.2 // ensembl // 1 // Cross Hyb Matching Probes /// NM_001123786 // refseq // 1 // Cross Hyb Matching Probes /// NM_001123787 // refseq // 1 // Cross Hyb Matching Probes
At1g10640	261834_at	---	---	ns	2.7168	ns	0.1257	" polygalacturonase PG1, putative similar to polygalacturonase PG1 GI:5669846 from [Glycine max]; supported by cDNA: gi_14532455_gb_AY039852.1_ "	Arabidopsis ATH1-121501 Genome Array	Exemplar sequence	Affymetrix Proprietary Database	At1g10640	---	At.16555	November 2010 (TAIR tair10) /// June 2009 (TAIR 9)	Chr1:3515477-3516931 (-) // 100.0 //	---	full length	AT1G10640	837607	F4I5U6 /// Q94BV8	---	---	NP_563875	NM_100940	---	AT1G10640	---	---	---	---	0005975 // carbohydrate metabolic process // inferred from electronic annotation /// 0005975 // carbohydrate metabolic process // inferred from sequence or structural similarity /// 0007047 // cellular cell wall organization // inferred from electronic annotation /// 0008152 // metabolic process // inferred from electronic annotation	0005576 // extracellular region // inferred from electronic annotation	"0004650 // polygalacturonase activity // inferred from electronic annotation /// 0004650 // polygalacturonase activity // inferred from sequence or structural similarity /// 0016787 // hydrolase activity // inferred from electronic annotation /// 0016798 // hydrolase activity, acting on glycosyl bonds // inferred from electronic annotation /// 0016829 // lyase activity // inferred from electroni…	---	"IPR000743 // Glycoside hydrolase, family 28 // 6.5E-76"	---	---	This probe set was annotated using the Matching Probes based pipeline to a Entrez Gene identifier using 2 transcripts. // false // Matching Probes // A	"AT1G10640.1(11),NM_100940(11)"	"At1g10640 // 68414.t01075 polygalacturonase, putative / pectinase, putative similar to polygalacturonase PG1 GI:5669846, PG2 GI:5669848 from [Glycine max]; contains PF00295: Glycosyl hydrolases family 28 (polygalacturonases) // tigr // 11 // --- /// AT1G10640.1 // cdna:known chromosome:TAIR10:1:3515365:3517888:-1 gene:AT1G10640 transcript:AT1G10640.1 // ensembl // 11 // --- /// AY039852 // Arabi…	FGENESH00000005048 // ensembl // 8 // Cross Hyb Matching Probes
At1g10690	262788_at	---	---	ns	ns	2.3373	2.1879	unknown protein ESTs gb|T75618 and gb|AA404816 come from this gene	Arabidopsis ATH1-121501 Genome Array	Exemplar sequence	Affymetrix Proprietary Database	At1g10690	---	At.43217	November 2010 (TAIR tair10) /// June 2009 (TAIR 9)	Chr1:3550235-3550568 (-) // 100.0 //	---	full length	AT1G10690	837612	Q9SAD3	---	---	NP_172539	NM_100945	---	AT1G10690	---	---	---	---	---	---	0005515 // protein binding // inferred from physical interaction	---	---	---	---	This probe set was annotated using the Matching Probes based pipeline to a Entrez Gene identifier using 4 transcripts. // false // Matching Probes // A	"AT1G10690.1(11),BT012351(11),BT012362(11),NM_100945(11)"	"At1g10690 // 68414.t01080 expressed protein // tigr // 11 // --- /// AT1G10690.1 // cdna:known chromosome:TAIR10:1:3549992:3550632:-1 gene:AT1G10690 transcript:AT1G10690.1 // ensembl // 11 // --- /// BT012351 // Arabidopsis thaliana At1g10690 gene, complete cds. // gb // 11 // --- /// BT012362 // Arabidopsis thaliana At1g10690 mRNA, complete cds. // gb // 11 // --- /// NM_100945 // Arabidopsis t…	---
At1g10760	262784_at	"SEX1 (STARCH EXCESS 1); alpha-glucan, water dikinase"	SEX1	ns	ns	ns	2.3348	" unknown protein strong similarity to gb|Y09533 involved in starch metabolism from Solanum tuberosum and contains a PF|01326 Pyruvate phosphate dikinase, PEP/pyruvate binding domain. EST gb|N96757 comes from this gene; supported by cDNA: gi:12044357 "	Arabidopsis ATH1-121501 Genome Array	Exemplar sequence	Affymetrix Proprietary Database	At1g10760	---	At.22136	November 2010 (TAIR tair10) /// June 2009 (TAIR 9)	Chr1:3581209-3590043 (-) // 100.0 //	---	full length	AT1G10760	837619	Q0WLI2 /// Q9SAC6	---	---	NP_563877	NM_100952	---	AT1G10760	---	---	---	---	0005975 // carbohydrate metabolic process // inferred from electronic annotation /// 0005982 // starch metabolic process // inferred from reviewed computational analysis /// 0005983 // starch catabolic process // inferred from mutant phenotype /// 0007623 // circadian rhythm // inferred from reviewed computational analysis /// 0009610 // response to symbiotic fungus // inferred from expression pa…	0005739 // mitochondrion // inferred from direct assay /// 0009507 // chloroplast // inferred from direct assay /// 0009507 // chloroplast // inferred from electronic annotation /// 0009536 // plastid // inferred from electronic annotation /// 0009570 // chloroplast stroma // inferred from direct assay /// 0009941 // chloroplast envelope // inferred from direct assay	"0000166 // nucleotide binding // inferred from electronic annotation /// 0003824 // catalytic activity // inferred from electronic annotation /// 0005515 // protein binding // inferred from physical interaction /// 0005524 // ATP binding // inferred from electronic annotation /// 0016301 // kinase activity // inferred from electronic annotation /// 0016740 // transferase activity // inferred fro…	---	"IPR002192 // Pyruvate phosphate dikinase, PEP/pyruvate-binding // 4.5E-12"	---	---	This probe set was annotated using the Matching Probes based pipeline to a Entrez Gene identifier using 3 transcripts. // false // Matching Probes // A	"AF312027(11),AT1G10760.1(11),NM_100952(11)"	"AF312027 // Arabidopsis thaliana SEX1 mRNA, complete cds; nuclear gene for chloroplast product. // gb // 11 // --- /// At1g10760 // 68414.t01094 starch excess protein (SEX1) identical to SEX1 [Arabidopsis thaliana] GI:12044358; supporting cDNA gi|12044357|gb|AF312027.1|AF312027 // tigr // 11 // --- /// AT1G10760.1 // cdna:known chromosome:TAIR10:1:3581034:3590928:-1 gene:AT1G10760 transcript:AT1…	AY057722 // gb // 3 // Cross Hyb Matching Probes /// AF372893 // gb // 8 // Cross Hyb Matching Probes
At1g10780	262758_at	---	---	ns	ns	ns	0.2258	hypothetical protein predicted by genemark.hmm	Arabidopsis ATH1-121501 Genome Array	Exemplar sequence	Affymetrix Proprietary Database	At1g10780	---	At.49872	November 2010 (TAIR tair10) /// June 2009 (TAIR 9)	Chr1:3592874-3594328 (-) // 100.0 //	---	full length	AT1G10780	837621	Q9SAC4	---	---	NP_172548	NM_100954	---	AT1G10780	---	---	---	---	0006270 // DNA-dependent DNA replication initiation // inferred from reviewed computational analysis /// 0006275 // regulation of DNA replication // inferred from reviewed computational analysis /// 0008283 // cell proliferation // inferred from reviewed computational analysis /// 0010389 // regulation of G2/M transition of mitotic cell cycle // inferred from reviewed computational analysis /// 0…	0009506 // plasmodesma // inferred from direct assay	---	---	---	---	---	This probe set was annotated using the Matching Probes based pipeline to a Entrez Gene identifier using 4 transcripts. // false // Matching Probes // A	"AT1G10780.1(11),BT015078(11),BT015897(11),NM_100954(11)"	"At1g10780 // 68414.t01098 F-box family protein ; similar to SKP1 interacting partner 2 (SKIP2) TIGR_Ath1:At5g67250 // tigr // 11 // --- /// AT1G10780.1 // cdna:known chromosome:TAIR10:1:3592746:3595077:-1 gene:AT1G10780 transcript:AT1G10780.1 // ensembl // 11 // --- /// BT015078 // Arabidopsis thaliana At1g10780 gene, complete cds. // gb // 11 // --- /// BT015897 // Arabidopsis thaliana At1g1078…	---
At1g10850	262783_at	---	---	ns	ns	0.3991	0.3394	receptor-kinase isolog	Arabidopsis ATH1-121501 Genome Array	Exemplar sequence	Affymetrix Proprietary Database	At1g10850	---	At.16752	November 2010 (TAIR tair10) /// June 2009 (TAIR 9)	Chr1:3612343-3614343 (+) // 100.0 //	---	full length	AT1G10850	3766694	Q0WM66 /// Q56ZA8 /// Q67ZT9 /// Q8RWP2 /// Q940B9	---	---	NP_001077512	NM_001084043	---	AT1G10850	---	---	---	---	0006468 // protein phosphorylation // inferred from electronic annotation /// 0006468 // protein phosphorylation // inferred from sequence or structural similarity /// 0007169 // transmembrane receptor protein tyrosine kinase signaling pathway // inferred from sequence or structural similarity /// 0016310 // phosphorylation // inferred from electronic annotation	0016020 // membrane // inferred from electronic annotation /// 0016021 // integral to membrane // inferred from electronic annotation	"0004672 // protein kinase activity // inferred from electronic annotation /// 0004674 // protein serine/threonine kinase activity // inferred from sequence or structural similarity /// 0004872 // receptor activity // inferred from electronic annotation /// 0005524 // ATP binding // inferred from electronic annotation /// 0005524 // ATP binding // inferred from sequence or structural similarity /…	---	"IPR001245 // Serine-threonine/tyrosine-protein kinase catalytic domain // 1.6E-14 /// IPR001611 // Leucine-rich repeat // 1.7 /// IPR001611 // Leucine-rich repeat // 0.31 /// IPR001611 // Leucine-rich repeat // 0.22 /// IPR001611 // Leucine-rich repeat // 1.6 /// IPR013210 // Leucine-rich repeat-containing N-terminal, type 2 // 5.5E-4"	---	---	This probe set was annotated using the Matching Probes based pipeline to a Entrez Gene identifier using 4 transcripts. // false // Matching Probes // A	"AK176826(11),AT1G10850.1(11),AY056128(11),NM_001084043(11)"	"AK175636 // Arabidopsis thaliana mRNA for receptor-kinase isolog, complete cds, clone: RAFL22-12-G01. // gb // 11 // --- /// AK176028 // Arabidopsis thaliana mRNA for receptor-kinase isolog, complete cds, clone: RAFL22-74-F20. // gb // 11 // --- /// AK176075 // Arabidopsis thaliana mRNA for receptor-kinase isolog, complete cds, clone: RAFL22-82-J05. // gb // 11 // --- /// AK176826 // Arabidopsis…	---
At1g10900	260466_at	---	---	ns	ns	ns	2.0275	phosphatidylinositol-4-phosphate 5-kinase isolog	Arabidopsis ATH1-121501 Genome Array	Exemplar sequence	Affymetrix Proprietary Database	At1g10900	---	At.485	November 2010 (TAIR tair10) /// June 2009 (TAIR 9)	Chr1:3632395-3638331 (-) // 100.0 //	---	full length	AT1G10900	837633	Q9SUI2	---	---	NP_172559	NM_100965	---	AT1G10900	---	---	---	---	0016310 // phosphorylation // inferred from electronic annotation /// 0046488 // phosphatidylinositol metabolic process // inferred from electronic annotation /// 0046854 // phosphatidylinositol phosphorylation // inferred from electronic annotation	0005886 // plasma membrane // inferred from direct assay	0000166 // nucleotide binding // inferred from electronic annotation /// 0005524 // ATP binding // inferred from electronic annotation /// 0016301 // kinase activity // inferred from electronic annotation /// 0016307 // phosphatidylinositol phosphate kinase activity // inferred from electronic annotation /// 0016308 // 1-phosphatidylinositol-4-phosphate 5-kinase activity // inferred from electron…	---	"IPR002498 // Phosphatidylinositol-4-phosphate 5-kinase, core // 2.5E-173 /// IPR003409 // MORN motif // 0.0012 /// IPR003409 // MORN motif // 3.0E-6 /// IPR003409 // MORN motif // 4.7E-6 /// IPR003409 // MORN motif // 0.0019 /// IPR003409 // MORN motif // 2.3E-6 /// IPR003409 // MORN motif // 1.9E-5 /// IPR003409 // MORN motif // 9.2E-8 /// IPR003409 // MORN motif // 1.6E-4"	---	---	This probe set was annotated using the Matching Probes based pipeline to a Entrez Gene identifier using 4 transcripts. // false // Matching Probes // A	"AT1G10900.1(11),AY062718(11),BT010342(11),NM_100965(11)"	"At1g10900 // 68414.t01113 phosphatidylinositol-4-phosphate 5-kinase family protein similar to phosphatidylinositol-4-phosphate 5-kinase AtPIP5K1 [Arabidopsis thaliana] GI:3702691; contains Pfam profiles PF01504: Phosphatidylinositol-4-phosphate 5-Kinase, PF02493: MORN repeat // tigr // 11 // --- /// AT1G10900.1 // cdna:known chromosome:TAIR10:1:3632234:3637141:-1 gene:AT1G10900 transcript:AT1G10…	---
At1g10920	260464_at	LOV1; ATP binding	LOV1	ns	ns	ns	2.449	disease resistance protein RPM1 isolog	Arabidopsis ATH1-121501 Genome Array	Exemplar sequence	Affymetrix Proprietary Database	At1g10920	---	At.28785	November 2010 (TAIR tair10) /// June 2009 (TAIR 9)	Chr1:3644586-3647379 (-) // 100.0 //	---	full length	AT1G10920	837635	O04093	---	---	NP_001117266 /// NP_172561	NM_001123794 /// NM_100967	---	AT1G10920	---	---	---	---	0002238 // response to molecule of fungal origin // inferred from expression pattern /// 0006952 // defense response // inferred from electronic annotation /// 0006952 // defense response // inferred from sequence or structural similarity /// 0050832 // defense response to fungus // inferred from mutant phenotype	---	0043531 // ADP binding // inferred from electronic annotation	---	IPR002182 // NB-ARC // 4.5E-153	---	---	This probe set was annotated using the Matching Probes based pipeline to a Entrez Gene identifier using 4 transcripts. // false // Matching Probes // A	"AT1G10920.1(11),AT1G10920.2(11),NM_001123794(11),NM_100967(11)"	"At1g10920 // 68414.t01115 disease resistance protein (CC-NBS-LRR class), putative domain signature CC-NBS-LRR exists, suggestive of a disease resistance protein. // tigr // 11 // --- /// AT1G10920.1 // cdna:known chromosome:TAIR10:1:3644420:3647768:-1 gene:AT1G10920 transcript:AT1G10920.1 // ensembl // 11 // --- /// AT1G10920.2 // cdna:known chromosome:TAIR10:1:3644420:3647546:-1 gene:AT1G10920 …	---
At1g11050	260477_at	---	---	ns	ns	ns	2.3066	Ser/Thr protein kinase isolog	Arabidopsis ATH1-121501 Genome Array	Exemplar sequence	Affymetrix Proprietary Database	At1g11050	---	At.42154	November 2010 (TAIR tair10) /// June 2009 (TAIR 9)	Chr1:3681891-3683769 (+) // 100.0 //	---	full length	AT1G11050	837646	O04086	---	---	NP_172572	NM_100978	---	AT1G11050	---	---	---	---	0006468 // protein phosphorylation // inferred from electronic annotation /// 0009693 // ethylene biosynthetic process // inferred from reviewed computational analysis /// 0009723 // response to ethylene stimulus // inferred from reviewed computational analysis /// 0009738 // abscisic acid mediated signaling pathway // inferred from reviewed computational analysis /// 0016310 // phosphorylation /…	0005622 // intracellular // inferred from reviewed computational analysis /// 0016020 // membrane // inferred from electronic annotation /// 0016021 // integral to membrane // inferred from electronic annotation	"0000166 // nucleotide binding // inferred from electronic annotation /// 0004672 // protein kinase activity // inferred from electronic annotation /// 0004674 // protein serine/threonine kinase activity // inferred from electronic annotation /// 0004872 // receptor activity // inferred from electronic annotation /// 0005524 // ATP binding // inferred from electronic annotation /// 0016301 // kin…	---	IPR001245 // Serine-threonine/tyrosine-protein kinase catalytic domain // 1.3E-17	---	---	This probe set was annotated using the Matching Probes based pipeline to a Entrez Gene identifier using 2 transcripts. // false // Matching Probes // A	"AT1G11050.1(11),NM_100978(11)"	"AK221287 // Arabidopsis thaliana mRNA for Ser/Thr protein kinase isolog, complete cds, clone: RAFL24-21-C14. // gb // 11 // --- /// At1g11050 // 68414.t01126 protein kinase family protein contains protein kinase domain, Pfam:PF00069 // tigr // 11 // --- /// AT1G11050.1 // cdna:known chromosome:TAIR10:1:3681888:3684169:1 gene:AT1G11050 transcript:AT1G11050.1 // ensembl // 11 // --- /// AY099669 /…	EF182834 // gb_htc // 8 // Cross Hyb Matching Probes
At1g11080	260475_at	scpl31 (serine carboxypeptidase-like 31); serine-type carboxypeptidase	scpl31	0.2978	ns	ns	0.2398	Serine carboxypeptidase isolog	Arabidopsis ATH1-121501 Genome Array	Exemplar sequence	Affymetrix Proprietary Database	At1g11080	---	At.27495	November 2010 (TAIR tair10) /// June 2009 (TAIR 9)	Chr1:3694916-3697759 (-) // 100.0 //	---	full length	AT1G11080	837649	F4I7C9 /// O04084	---	---	NP_001184957 /// NP_172575	NM_001198028 /// NM_100981	---	AT1G11080	---	---	---	---	0006508 // proteolysis // inferred from electronic annotation /// 0006508 // proteolysis // inferred from sequence or structural similarity	0005576 // extracellular region // inferred from electronic annotation	0004180 // carboxypeptidase activity // inferred from electronic annotation /// 0004185 // serine-type carboxypeptidase activity // inferred from electronic annotation /// 0004185 // serine-type carboxypeptidase activity // inferred from sequence or structural similarity /// 0008233 // peptidase activity // inferred from electronic annotation /// 0016787 // hydrolase activity // inferred from ele…	---	"IPR001563 // Peptidase S10, serine carboxypeptidase // 1.6E-216"	---	---	This probe set was annotated using the Matching Probes based pipeline to a Entrez Gene identifier using 5 transcripts. // false // Matching Probes // A	"AT1G11080.1(10),AT1G11080.2(9),BT030381(10),NM_001198028(9),NM_100981(10)"	"At1g11080 // 68414.t01129 serine carboxypeptidase S10 family protein similar to Serine carboxypeptidase II chains A and B (SP:P08819) (EC 3.4.16.6) [Triticum aestivum (Wheat)] // tigr // 10 // --- /// AT1G11080.1 // cdna:known chromosome:TAIR10:1:3694707:3698013:-1 gene:AT1G11080 transcript:AT1G11080.1 // ensembl // 10 // --- /// AT1G11080.2 // cdna:known chromosome:TAIR10:1:3694672:3697808:-1 g…	FGENESH00000008862 // ensembl // 8 // Cross Hyb Matching Probes
At1g11140	262451_at	SUB (STRUBBELIG); protein binding / receptor signaling protein serine/threonine kinase	SUB	ns	ns	ns	0.3427	receptor-associated kinase isolog	Arabidopsis ATH1-121501 Genome Array	Exemplar sequence	Affymetrix Proprietary Database	At1g11140	---	At.42148	November 2010 (TAIR tair10) /// June 2009 (TAIR 9)	Chr1:3724961-3727178 (+) // 100.0 //	---	full length	AT1G11130	837654	C0LGE3 /// Q8RWZ1	---	---	NP_172580	NM_100986	---	AT1G11130	---	---	---	---	0000902 // cell morphogenesis // inferred from expression pattern /// 0000902 // cell morphogenesis // inferred from mutant phenotype /// 0006468 // protein phosphorylation // inferred from electronic annotation /// 0007165 // signal transduction // inferred by curator /// 0009965 // leaf morphogenesis // inferred from reviewed computational analysis /// 0010059 // positive regulation of atrichob…	0005886 // plasma membrane // inferred from direct assay /// 0005886 // plasma membrane // inferred from sequence or structural similarity /// 0009506 // plasmodesma // inferred from direct assay /// 0016020 // membrane // inferred from electronic annotation /// 0016021 // integral to membrane // inferred from electronic annotation	"0000166 // nucleotide binding // inferred from electronic annotation /// 0004672 // protein kinase activity // inferred from electronic annotation /// 0004702 // receptor signaling protein serine/threonine kinase activity // inferred from sequence or structural similarity /// 0004713 // protein tyrosine kinase activity // inferred from electronic annotation /// 0004872 // receptor activity // in…	---	IPR001245 // Serine-threonine/tyrosine-protein kinase catalytic domain // 2.2E-16 /// IPR001611 // Leucine-rich repeat // 0.44 /// IPR001611 // Leucine-rich repeat // 1.0 /// IPR001611 // Leucine-rich repeat // 0.27 /// IPR001611 // Leucine-rich repeat // 0.73	---	---	This probe set was annotated using the Matching Probes based pipeline to a Entrez Gene identifier using 6 transcripts. // false // Matching Probes // A	"AF399923(11),AK227100(10),AT1G11130.1(11),AY091019(11),AY117318(11),NM_100986(11)"	"AF399923 // Arabidopsis thaliana LRR receptor kinase (SUB) mRNA, complete cds. // gb // 11 // --- /// AK227100 // Arabidopsis thaliana mRNA for LRR receptor-like protein kinase strubbelig, complete cds, clone: RAFL09-73-M02. // gb // 10 // --- /// At1g11130 // 68414.t01134 leucine-rich repeat family protein / protein kinase family protein contains leucine rich-repeat (LRR) domains Pfam:PF00560, …	BX817868 // gb_htc // 2 // Cross Hyb Matching Probes
At1g11210	262452_at	---	---	ns	ns	9.9144	4.0867	hypothetical protein similar to hypothetical protein GB:AAD50003 GI:5734738 from [Arabidopsis thaliana];supported by full-length cDNA: Ceres:37592.	Arabidopsis ATH1-121501 Genome Array	Exemplar sequence	Affymetrix Proprietary Database	At1g11210	---	At.11566	November 2010 (TAIR tair10) /// June 2009 (TAIR 9)	Chr1:3755875-3756911 (-) // 100.0 //	---	full length	AT1G11210	837662	Q8LAQ3 /// Q9SXA7	---	---	NP_563885	NM_100993	---	AT1G11210	---	---	---	---	0006979 // response to oxidative stress // inferred from mutant phenotype /// 0009409 // response to cold // inferred from reviewed computational analysis /// 0009414 // response to water deprivation // inferred from reviewed computational analysis /// 0009737 // response to abscisic acid stimulus // inferred from reviewed computational analysis	---	---	---	"IPR008480 // Protein of unknown function DUF761, plant // 1.7E-182"	---	---	This probe set was annotated using the Matching Probes based pipeline to a Entrez Gene identifier using 5 transcripts. // false // Matching Probes // A	"AF324987(11),AT1G11210.1(11),AY049281(11),AY090289(11),NM_100993(11)"	"AF324987 // Arabidopsis thaliana At1g11210 (At1g11210/T28P6_5) mRNA, complete cds. // gb // 11 // --- /// At1g11210 // 68414.t01143 expressed protein contains similarity to cotton fiber expressed protein 1 [Gossypium hirsutum] gi|3264828|gb|AAC33276 // tigr // 11 // --- /// AT1G11210.1 // cdna:known chromosome:TAIR10:1:3755677:3756998:-1 gene:AT1G11210 transcript:AT1G11210.1 // ensembl // 11 // …	---
At1g11260	262456_at	STP1 (SUGAR TRANSPORTER 1); carbohydrate transmembrane transporter/ sugar:hydrogen symporter	STP1	ns	ns	3.1039	2.4151	glucose transporter almost identical to glucose transporter GB:P23586 from [Arabidopsis thaliana]; supported by full-length cDNA: Ceres: 33727.	Arabidopsis ATH1-121501 Genome Array	Exemplar sequence	Affymetrix Proprietary Database	At1g11260	---	At.24793	November 2010 (TAIR tair10) /// June 2009 (TAIR 9)	Chr1:3777459-3780133 (+) // 100.0 //	---	full length	AT1G11260	837667	P23586	---	---	NP_172592	NM_100998	---	AT1G11260	---	---	---	---	0006810 // transport // inferred from electronic annotation /// 0008643 // carbohydrate transport // inferred from electronic annotation /// 0009627 // systemic acquired resistance // inferred from reviewed computational analysis /// 0031347 // regulation of defense response // inferred from reviewed computational analysis /// 0055085 // transmembrane transport // inferred from electronic annotat…	0005634 // nucleus // inferred from direct assay /// 0005773 // vacuole // inferred from direct assay /// 0005886 // plasma membrane // inferred from direct assay /// 0005886 // plasma membrane // inferred from electronic annotation /// 0009506 // plasmodesma // inferred from direct assay /// 0016020 // membrane // inferred from electronic annotation /// 0016020 // membrane // inferred from seque…	0005215 // transporter activity // inferred from electronic annotation /// 0005351 // sugar:hydrogen symporter activity // inferred from sequence or structural similarity /// 0015144 // carbohydrate transmembrane transporter activity // inferred from sequence or structural similarity /// 0015293 // symporter activity // inferred from electronic annotation /// 0022857 // transmembrane transporter …	---	IPR005828 // General substrate transporter // 1.5E-199 /// IPR011701 // Major facilitator superfamily // 9.7E-25	---	---	This probe set was annotated using the Matching Probes based pipeline to a Entrez Gene identifier using 5 transcripts. // false // Matching Probes // A	"AT1G11260.1(11),AY054249(11),AY059781(11),AY133845(11),NM_100998(11)"	"At1g11260 // 68414.t01148 glucose transporter (STP1) nearly identical to glucose transporter GB:P23586 SP|P23586 from [Arabidopsis thaliana] // tigr // 10 // --- /// AT1G11260.1 // cdna:known chromosome:TAIR10:1:3777328:3780337:1 gene:AT1G11260 transcript:AT1G11260.1 // ensembl // 11 // --- /// AY054249 // Arabidopsis thaliana At1g11260/T28P6_18 mRNA, complete cds. // gb // 11 // --- /// AY05978…	AK221157 // gb // 3 // Cross Hyb Matching Probes /// FGENESH00000016294 // ensembl // 1 // Cross Hyb Matching Probes
At1g11280	262458_at	---	---	ns	ns	ns	0.3889	" serine/threonine kinase, putative similar to serine/threonine kinase GB:Y12530 GI:2181187 from [Brassica oleracea]; supported by cDNA: gi_15810422_gb_AY056250.1_ "	Arabidopsis ATH1-121501 Genome Array	Exemplar sequence	Affymetrix Proprietary Database	At1g11280	---	At.26349	November 2010 (TAIR tair10) /// June 2009 (TAIR 9)	Chr1:3787455-3790648 (-) // 99.88 //	---	full length	AT1G11280	837670	F4I7F8 /// Q9SXB3	---	---	NP_001031022 /// NP_563887 /// NP_849636 /// NP_849637	NM_001035945 /// NM_101001 /// NM_179305 /// NM_179306	---	AT1G11280	---	---	---	---	0006468 // protein phosphorylation // inferred from electronic annotation /// 0016310 // phosphorylation // inferred from electronic annotation /// 0048544 // recognition of pollen // inferred from electronic annotation	0005886 // plasma membrane // inferred from electronic annotation /// 0016020 // membrane // inferred from electronic annotation /// 0016021 // integral to membrane // inferred from electronic annotation /// 0044459 // plasma membrane part // inferred from sequence or structural similarity	"0000166 // nucleotide binding // inferred from electronic annotation /// 0004672 // protein kinase activity // inferred from electronic annotation /// 0004674 // protein serine/threonine kinase activity // inferred from electronic annotation /// 0004674 // protein serine/threonine kinase activity // inferred from sequence or structural similarity /// 0004713 // protein tyrosine kinase activity /…	---	IPR000858 // S-locus glycoprotein // 1.4E-59 /// IPR000858 // S-locus glycoprotein // 1.4E-59 /// IPR001245 // Serine-threonine/tyrosine-protein kinase catalytic domain // 3.7E-23 /// IPR001245 // Serine-threonine/tyrosine-protein kinase catalytic domain // 3.7E-23 /// IPR001245 // Serine-threonine/tyrosine-protein kinase catalytic domain // 3.7E-23 /// IPR001245 // Serine-threonine/tyrosine-prot…	---	---	This probe set was annotated using the Matching Probes based pipeline to a Entrez Gene identifier using 9 transcripts. // false // Matching Probes // A	"AT1G11280.1(11),AT1G11280.2(11),AT1G11280.3(11),AT1G11280.4(11),AY062482(11),NM_001035945(11),NM_101001(11),NM_179305(11),NM_179306(11)"	"At1g11280 // 68414.t01151 S-locus protein kinase, putative similar to receptor protein kinase [Ipomoea trifida] gi|836954|gb|AAC23542; contains protein kinase domain, Pfam:PF00069; contains S-locus glycoprotein family domain, Pfam:PF00954 // tigr // 10 // --- /// AT1G11280.1 // cdna:known chromosome:TAIR10:1:3787334:3790812:-1 gene:AT1G11280 transcript:AT1G11280.1 // ensembl // 11 // --- /// AT1…	---
At1g11310	262455_at	MLO2 (MILDEW RESISTANCE LOCUS O 2); calmodulin binding	MLO2	ns	ns	2.075	2.6192	" Mlo protein, putative similar to Mlo protein GB:Z83834 GI:1877220 from [Hordeum vulgare];supported by full-length cDNA: Ceres:259664. "	Arabidopsis ATH1-121501 Genome Array	Exemplar sequence	Affymetrix Proprietary Database	At1g11310	---	At.24513	November 2010 (TAIR tair10) /// June 2009 (TAIR 9)	Chr1:3800898-3803870 (-) // 100.0 //	---	full length	AT1G11310	837673	B3H6R0 /// Q0WWA7 /// Q56Z80 /// Q940N5 /// Q9SXB6	---	---	NP_001117268 /// NP_172598	NM_001123796 /// NM_101004	---	AT1G11310	---	---	---	---	"0000165 // MAPK cascade // inferred from reviewed computational analysis /// 0002831 // regulation of response to biotic stimulus // inferred from reviewed computational analysis /// 0006612 // protein targeting to membrane // inferred from reviewed computational analysis /// 0006952 // defense response // inferred from sequence or structural similarity /// 0006952 // defense response // inferre…	0005794 // Golgi apparatus // inferred from direct assay /// 0005886 // plasma membrane // inferred from direct assay /// 0005886 // plasma membrane // inferred from sequence or structural similarity /// 0005886 // plasma membrane // traceable author statement /// 0009506 // plasmodesma // inferred from direct assay /// 0016020 // membrane // inferred from electronic annotation /// 0016021 // int…	0005516 // calmodulin binding // inferred from sequence or structural similarity /// 0005516 // calmodulin binding // inferred from electronic annotation	---	IPR004326 // Mlo-related protein // 0.0 /// IPR004326 // Mlo-related protein // 9.2E-273	---	---	This probe set was annotated using the Matching Probes based pipeline to a Entrez Gene identifier using 6 transcripts. // false // Matching Probes // A	"AF369563(11),AK226449(11),AT1G11310.1(11),AT1G11310.2(10),NM_001123796(10),NM_101004(11)"	"AF369563 // Arabidopsis thaliana membrane protein Mlo2 mRNA, complete cds. // gb // 11 // --- /// AK226449 // Arabidopsis thaliana mRNA for Mlo like protein, complete cds, clone: RAFL06-13-C10. // gb // 11 // --- /// At1g11310 // 68414.t01154 seven transmembrane MLO family protein / MLO-like protein 2 (MLO2) idenctical to membrane protein Mlo2 [Arabidopsis thaliana] gi|14091574|gb|AAK53795; simi…	AK221089 // gb // 7 // Cross Hyb Matching Probes
At1g11330	262507_at	---	---	ns	ns	ns	2.484	" receptor-like protein kinase, putative similar to receptor-like protein kinase GB:AAC95353 GI:4008010 from [Arabidopsis thaliana] "	Arabidopsis ATH1-121501 Genome Array	Exemplar sequence	Affymetrix Proprietary Database	At1g11330	---	At.42140	November 2010 (TAIR tair10) /// June 2009 (TAIR 9)	Chr1:3810371-3813416 (+) // 100.0 //	---	full length	AT1G11330	837675	F4I8U6 /// Q9SXB8	---	---	NP_001184962 /// NP_172600	NM_001198033 /// NM_101006	---	AT1G11330	---	---	---	---	0006468 // protein phosphorylation // inferred from electronic annotation /// 0016310 // phosphorylation // inferred from electronic annotation /// 0048544 // recognition of pollen // inferred from electronic annotation	0005886 // plasma membrane // inferred from direct assay /// 0005886 // plasma membrane // inferred from electronic annotation /// 0016020 // membrane // inferred from electronic annotation /// 0016021 // integral to membrane // inferred from electronic annotation /// 0044459 // plasma membrane part // inferred from sequence or structural similarity	"0000166 // nucleotide binding // inferred from electronic annotation /// 0004672 // protein kinase activity // inferred from electronic annotation /// 0004674 // protein serine/threonine kinase activity // inferred from electronic annotation /// 0004674 // protein serine/threonine kinase activity // inferred from sequence or structural similarity /// 0004713 // protein tyrosine kinase activity /…	---	IPR000858 // S-locus glycoprotein // 7.1E-55 /// IPR001245 // Serine-threonine/tyrosine-protein kinase catalytic domain // 3.8E-25 /// IPR001245 // Serine-threonine/tyrosine-protein kinase catalytic domain // 3.8E-25 /// IPR001480 // Bulb-type lectin domain // 3.4E-36 /// IPR013227 // PAN-2 domain // 1.1E-26	---	---	This probe set was annotated using the Matching Probes based pipeline to a Entrez Gene identifier using 4 transcripts. // false // Matching Probes // A	"AT1G11330.1(11),AT1G11330.2(11),NM_001198033(11),NM_101006(11)"	"At1g11330 // 68414.t01156 S-locus lectin protein kinase family protein contains Pfam domains, PF00954: S-locus glycoprotein family, PF00069: Protein kinase domain, and PF01453: Lectin (probable mannose binding) // tigr // 10 // --- /// AT1G11330.1 // cdna:known chromosome:TAIR10:1:3810221:3813607:1 gene:AT1G11330 transcript:AT1G11330.1 // ensembl // 11 // --- /// AT1G11330.2 // cdna:novel chromo…	---
At1g11420	261820_at	---	---	ns	ns	ns	0.4992	hypothetical protein predicted by genemark.hmm	Arabidopsis ATH1-121501 Genome Array	Exemplar sequence	Affymetrix Proprietary Database	At1g11420	---	At.51568	November 2010 (TAIR tair10) /// June 2009 (TAIR 9)	Chr1:3844580-3846872 (-) // 100.0 //	---	full length	AT1G11420	837684	F4I8W1	---	---	NP_172609	NM_101015	---	AT1G11420	---	---	---	---	0009855 // determination of bilateral symmetry // inferred from reviewed computational analysis /// 0009944 // polarity specification of adaxial/abaxial axis // inferred from reviewed computational analysis /// 0010014 // meristem initiation // inferred from reviewed computational analysis /// 0010075 // regulation of meristem growth // inferred from reviewed computational analysis	---	0003723 // RNA binding // inferred from electronic annotation	---	IPR007930 // Protein of unknown function DUF724 // 4.1E-114 /// IPR008395 // Agenet-like domain // 2.1E-27 /// IPR008395 // Agenet-like domain // 2.4E-20	---	---	This probe set was annotated using the Matching Probes based pipeline to a Entrez Gene identifier using 2 transcripts. // false // Matching Probes // A	"AT1G11420.1(11),NM_101015(11)"	"At1g11420 // 68414.t01165 agenet domain-containing protein contains Pfam PF05641: Agenet domain // tigr // 11 // --- /// AT1G11420.1 // cdna:known chromosome:TAIR10:1:3844581:3846872:-1 gene:AT1G11420 transcript:AT1G11420.1 // ensembl // 11 // --- /// FGENESH00000006463 // cdna:novel chromosome:TAIR10:1:3844581:3846872:-1 transcript:FGENESH00000006463 // ensembl // 11 // --- /// NM_101015 // Ara…	---
At1g11530	261821_at	ATCXXS1 (C-terminal cysteine residue is changed to a serine 1); protein disulfide isomerase	ATCXXS1	ns	ns	2.0162	2.2605	" thioredoxin h, putative similar to thioredoxin h GI:4928460 from [Hevea brasiliensis];supported by full-length cDNA: Ceres:2054. "	Arabidopsis ATH1-121501 Genome Array	Exemplar sequence	Affymetrix Proprietary Database	At1g11530	---	At.11326	November 2010 (TAIR tair10) /// June 2009 (TAIR 9)	Chr1:3874517-3875311 (+) // 100.0 //	---	full length	AT1G11530	837696	Q8LDI5	---	---	NP_172620	NM_101026	---	AT1G11530	---	---	---	---	0006467 // protein thiol-disulfide exchange // inferred from direct assay /// 0006661 // phosphatidylinositol biosynthetic process // inferred from reviewed computational analysis /// 0006662 // glycerol ether metabolic process // inferred from electronic annotation /// 0045454 // cell redox homeostasis // inferred from electronic annotation /// 0080058 // protein deglutathionylation // inferred …	0005737 // cytoplasm // inferred from electronic annotation /// 0005829 // cytosol // inferred from direct assay	0003756 // protein disulfide isomerase activity // inferred from direct assay /// 0009055 // electron carrier activity // inferred from electronic annotation /// 0015035 // protein disulfide oxidoreductase activity // inferred from electronic annotation /// 0016853 // isomerase activity // inferred from electronic annotation	---	IPR013766 // Thioredoxin domain // 2.2E-16	---	---	This probe set was annotated using the Matching Probes based pipeline to a Entrez Gene identifier using 4 transcripts. // false // Matching Probes // A	"AF144390(9),AT1G11530.1(11),BT024568(11),NM_101026(11)"	"AF144390 // Arabidopsis thaliana thioredoxin-like 4 mRNA, complete cds. // gb // 9 // --- /// At1g11530 // 68414.t01177 thioredoxin family protein similar to thioredoxin H-type from Arabidopsis thaliana SP|P29448, Nicotiana tabacum SP|Q07090; contains Pfam profile: PF00085 Thioredoxin // tigr // 10 // --- /// AT1G11530.1 // cdna:known chromosome:TAIR10:1:3874437:3875484:1 gene:AT1G11530 transcri…	---
At1g11545	261825_at	---	---	ns	ns	0.4891	0.1172	" endo-xyloglucan transferase, putative similar to endo-xyloglucan transferase GI:2244732 from [Gossypium hirsutum];supported by full-length cDNA: Ceres:7729. "	Arabidopsis ATH1-121501 Genome Array	Exemplar sequence	Affymetrix Proprietary Database	At1g11545	---	At.47525	November 2010 (TAIR tair10) /// June 2009 (TAIR 9)	Chr1:3878688-3880286 (-) // 100.0 //	---	full length	AT1G11545	837698	Q8L9A9	---	---	NP_563892	NM_101028	---	AT1G11545	---	---	---	---	0005975 // carbohydrate metabolic process // inferred from electronic annotation /// 0006073 // cellular glucan metabolic process // inferred from electronic annotation /// 0007047 // cellular cell wall organization // inferred from electronic annotation /// 0008152 // metabolic process // inferred from electronic annotation	0005576 // extracellular region // inferred from electronic annotation /// 0005618 // cell wall // inferred from electronic annotation /// 0048046 // apoplast // inferred from electronic annotation	"0004553 // hydrolase activity, hydrolyzing O-glycosyl compounds // inferred from electronic annotation /// 0016740 // transferase activity // inferred from electronic annotation /// 0016762 // xyloglucan:xyloglucosyl transferase activity // inferred from electronic annotation /// 0016787 // hydrolase activity // inferred from electronic annotation /// 0016798 // hydrolase activity, acting on gly…	---	"IPR000757 // Glycoside hydrolase, family 16 // 2.1E-96 /// IPR010713 // Xyloglucan endo-transglycosylase, C-terminal // 8.4E-24"	---	---	This probe set was annotated using the Matching Probes based pipeline to a Entrez Gene identifier using 3 transcripts. // false // Matching Probes // A	"AK228427(11),AT1G11545.1(11),NM_101028(11)"	"AK228427 // Arabidopsis thaliana mRNA for endo-xyloglucan transferase like protein, complete cds, clone: RAFL14-97-K23. // gb // 11 // --- /// At1g11545 // 68414.t01179 xyloglucan:xyloglucosyl transferase, putative / xyloglucan endotransglycosylase, putative / endo-xyloglucan transferase, putative similar to endo-xyloglucan transferase GI:2244732 from [Gossypium hirsutum] // tigr // 10 // --- //…	BX817435 // gb_htc // 8 // Cross Hyb Matching Probes
At1g11670	262813_at	---	---	ns	ns	ns	0.4335	unknown protein strong similarity to gi|3367522 F8K4.9 from Arabidopsis thaliana BAC gb|AC004392. EST gb|W43487 comes from this gene	Arabidopsis ATH1-121501 Genome Array	Exemplar sequence	Affymetrix Proprietary Database	At1g11670	---	At.26297	November 2010 (TAIR tair10) /// June 2009 (TAIR 9)	Chr1:3928519-3931482 (-) // 100.0 //	---	full length	AT1G11670	837711	Q56WC6 /// Q8L714 /// Q9SAB0	---	---	NP_172632	NM_101039	---	AT1G11670	---	---	---	---	0006855 // drug transmembrane transport // inferred from electronic annotation /// 0055085 // transmembrane transport // inferred from electronic annotation	0016020 // membrane // inferred from electronic annotation /// 0016020 // membrane // inferred from sequence or structural similarity	0005215 // transporter activity // inferred from sequence or structural similarity /// 0015238 // drug transmembrane transporter activity // inferred from electronic annotation /// 0015297 // antiporter activity // inferred from electronic annotation /// 0015297 // antiporter activity // inferred from sequence or structural similarity	---	IPR002528 // Multi antimicrobial extrusion protein // 6.4E-44 /// IPR002528 // Multi antimicrobial extrusion protein // 9.7E-45	---	---	This probe set was annotated using the Matching Probes based pipeline to a Entrez Gene identifier using 2 transcripts. // false // Matching Probes // A	"AT1G11670.1(11),NM_101039(11)"	"At1g11670 // 68414.t01192 MATE efflux family protein similar to ripening regulated protein DDTFR18 [Lycopersicon esculentum] GI:12231296; contains Pfam profile PF01554: Uncharacterized membrane protein family; EST gb|W43487 comes from this gene // tigr // 9 // --- /// AT1G11670.1 // cdna:known chromosome:TAIR10:1:3928162:3931576:-1 gene:AT1G11670 transcript:AT1G11670.1 // ensembl // 11 // --- //…	---
At1g11720	262809_at	"ATSS3 (starch synthase 3); starch synthase/ transferase, transferring glycosyl groups"	ATSS3	ns	ns	0.4674	ns	putative glycogen synthase strong similarity to gb|X95759 soluble-starch-synthase precursor (SSIII) from Solanum tuberosum	Arabidopsis ATH1-121501 Genome Array	Exemplar sequence	Affymetrix Proprietary Database	At1g11720	---	At.42115	November 2010 (TAIR tair10) /// June 2009 (TAIR 9)	Chr1:3952510-3956840 (+) // 100.0 //	---	full length	AT1G11720	837716	F4IAG1 /// F4IAG2 /// Q1WAB7 /// Q306T0 /// Q9SAA5	---	---	NP_001184965 /// NP_172637	NM_001198036 /// NM_101044	---	AT1G11720	---	---	---	---	0009058 // biosynthetic process // inferred from electronic annotation /// 0009250 // glucan biosynthetic process // inferred from electronic annotation /// 0019252 // starch biosynthetic process // inferred from mutant phenotype	0009507 // chloroplast // inferred from direct assay	"0009011 // starch synthase activity // inferred from electronic annotation /// 0009011 // starch synthase activity // inferred from mutant phenotype /// 0016740 // transferase activity // inferred from electronic annotation /// 0016757 // transferase activity, transferring glycosyl groups // inferred from sequence or structural similarity /// 0016757 // transferase activity, transferring glycosy…	---	"IPR013534 // Starch synthase, catalytic domain // 1.5E-80 /// IPR013534 // Starch synthase, catalytic domain // 1.5E-80"	---	---	This probe set was annotated using the Matching Probes based pipeline to a Entrez Gene identifier using 4 transcripts. // false // Matching Probes // A	"AT1G11720.1(11),AT1G11720.2(11),NM_001198036(11),NM_101044(11)"	"At1g11720 // 68414.t01197 starch synthase, putative strong similarity to soluble-starch-synthase [Solanum tuberosum] GI:1911166 // tigr // 11 // --- /// AT1G11720.1 // cdna:known chromosome:TAIR10:1:3951553:3957044:1 gene:AT1G11720 transcript:AT1G11720.1 // ensembl // 11 // --- /// AT1G11720.2 // cdna:known chromosome:TAIR10:1:3951553:3957044:1 gene:AT1G11720 transcript:AT1G11720.2 // ensembl //…	FGENESH00000017183 // ensembl // 8 // Cross Hyb Matching Probes
At1g11730	262808_at	---	---	ns	ns	ns	0.4319	Avr9 elicitor response-like protein strong similarity to gb|AJ006228 Avr9 elicitor response protein from Nicotiana tabacum. EST gb|F15429 comes from this gene	Arabidopsis ATH1-121501 Genome Array	Exemplar sequence	Affymetrix Proprietary Database	At1g11730	---	At.51577	November 2010 (TAIR tair10) /// June 2009 (TAIR 9)	Chr1:3957472-3960113 (+) // 100.0 //	---	full length	AT1G11730	837717	Q9SAA4	---	---	NP_172638	NM_101045	---	AT1G11730	---	---	---	---	0006486 // protein glycosylation // inferred from electronic annotation	0000139 // Golgi membrane // inferred from electronic annotation /// 0005794 // Golgi apparatus // inferred from electronic annotation /// 0016020 // membrane // inferred from electronic annotation /// 0016021 // integral to membrane // inferred from electronic annotation	"0008378 // galactosyltransferase activity // inferred from electronic annotation /// 0016740 // transferase activity // inferred from electronic annotation /// 0016757 // transferase activity, transferring glycosyl groups // inferred from sequence or structural similarity /// 0016757 // transferase activity, transferring glycosyl groups // inferred from electronic annotation /// 0016758 // trans…	---	"IPR002659 // Glycosyl transferase, family 31 // 1.3E-58"	---	---	This probe set was annotated using the Matching Probes based pipeline to a Entrez Gene identifier using 2 transcripts. // false // Matching Probes // A	"AT1G11730.1(11),NM_101045(11)"	"At1g11730 // 68414.t01198 galactosyltransferase family protein contains Pfam profile: PF01762 galactosyltransferase // tigr // 10 // --- /// AT1G11730.1 // cdna:known chromosome:TAIR10:1:3957473:3960113:1 gene:AT1G11730 transcript:AT1G11730.1 // ensembl // 11 // --- /// FGENESH00000017183 // cdna:novel chromosome:TAIR10:1:3949234:3960113:1 transcript:FGENESH00000017183 // ensembl // 11 // --- //…	---
At1g11820	264397_at	---	---	ns	ns	ns	0.3588	hypothetical protein	Arabidopsis ATH1-121501 Genome Array	Exemplar sequence	Affymetrix Proprietary Database	At1g11820	---	At.10643	November 2010 (TAIR tair10) /// June 2009 (TAIR 9)	Chr1:3991237-3993327 (-) // 100.0 //	---	full length	AT1G11820	837730	O65399	---	---	NP_001184967 /// NP_172647	NM_001198038 /// NM_101054	---	AT1G11820	---	---	---	---	0005975 // carbohydrate metabolic process // inferred from electronic annotation /// 0006952 // defense response // inferred from electronic annotation /// 0008152 // metabolic process // inferred from electronic annotation	0005886 // plasma membrane // inferred from electronic annotation /// 0016020 // membrane // inferred from electronic annotation /// 0031225 // anchored to membrane // inferred from electronic annotation	"0003824 // catalytic activity // inferred from electronic annotation /// 0004553 // hydrolase activity, hydrolyzing O-glycosyl compounds // inferred from electronic annotation /// 0004553 // hydrolase activity, hydrolyzing O-glycosyl compounds // inferred from sequence or structural similarity /// 0016787 // hydrolase activity // inferred from electronic annotation /// 0016798 // hydrolase activ…	---	"IPR000490 // Glycoside hydrolase, family 17 // 2.4E-89 /// IPR012946 // X8 // 3.9E-54"	---	---	This probe set was annotated using the Matching Probes based pipeline to a Entrez Gene identifier using 2 transcripts. // false // Matching Probes // A	"AT1G11820.2(11),NM_001198038(11)"	"At1g11820 // 68414.t01210 glycosyl hydrolase family 17 protein similar to elicitor inducible chitinase Nt-SubE76 GI:11071974 from [Nicotiana tabacum] // tigr // 10 // --- /// AT1G11820.2 // cdna:known chromosome:TAIR10:1:3991027:3993598:-1 gene:AT1G11820 transcript:AT1G11820.2 // ensembl // 11 // --- /// BT004271 // Arabidopsis thaliana clone RAFL15-44-G06 (R50092) unknown protein (At1g11820) mR…	AT1G11820.1 // ensembl // 7 // Cross Hyb Matching Probes /// NM_101054 // refseq // 7 // Cross Hyb Matching Probes
At1g11850	264343_at	---	---	ns	ns	0.3141	0.2965	unknown protein ; supported by full-length cDNA: Ceres: 5171.	Arabidopsis ATH1-121501 Genome Array	Exemplar sequence	Affymetrix Proprietary Database	At1g11850	---	At.10642	November 2010 (TAIR tair10) /// June 2009 (TAIR 9)	Chr1:3999236-3999563 (+) // 100.0 //	---	full length	AT1G11850	837732	A8MQG0 /// A8MRA1 /// F4IAI7 /// O65397 /// Q8L9Q8	---	---	NP_001077520 /// NP_001077521 /// NP_563895 /// NP_849645	NM_001084051 /// NM_001084052 /// NM_101056 /// NM_179314	---	AT1G11850	---	---	---	---	---	---	0004872 // receptor activity // inferred from electronic annotation	---	---	---	---	This probe set was annotated using the Matching Probes based pipeline to a Entrez Gene identifier using 10 transcripts. // false // Matching Probes // A	"AT1G11850.1(11),AT1G11850.2(11),AT1G11850.3(9),AT1G11850.4(11),AY063834(11),AY123014(11),NM_001084051(9),NM_001084052(11),NM_101056(11),NM_179314(11)"	"At1g11850 // 68414.t01213 expressed protein // tigr // 11 // --- /// AT1G11850.1 // cdna:known chromosome:TAIR10:1:3999202:3999828:1 gene:AT1G11850 transcript:AT1G11850.1 // ensembl // 11 // --- /// AT1G11850.2 // cdna:known chromosome:TAIR10:1:3999202:3999876:1 gene:AT1G11850 transcript:AT1G11850.2 // ensembl // 11 // --- /// AT1G11850.3 // cdna:known chromosome:TAIR10:1:3999199:3999828:1 gene:…	BX841802 // gb_htc // 7 // Cross Hyb Matching Probes
At1g11860	264394_at	---	---	ns	ns	0.4816	ns	" aminomethyltransferase-like precursor protein very strong similarity to aminomethyltransferase precursor gb|U79769 from Mesembryanthemum crystallinum. ESTs gb|T43167, gb|T21076, gb|H36999, gb|T22773, gb|N38038, gb|T13742, gb|Z26545, gb|T20753 and gb|W43123 come from this gene "	Arabidopsis ATH1-121501 Genome Array	Exemplar sequence	Affymetrix Proprietary Database	At1g11860	---	At.47506	November 2010 (TAIR tair10) /// June 2009 (TAIR 9)	Chr1:4001800-4003245 (+) // 100.0 //	---	full length	AT1G11860	837733	O65396	---	---	NP_001184969 /// NP_172650 /// NP_849646	NM_001198040 /// NM_101057 /// NM_179315	---	AT1G11860	---	---	---	---	0006546 // glycine catabolic process // inferred from electronic annotation /// 0006546 // glycine catabolic process // inferred from reviewed computational analysis /// 0007389 // pattern specification process // inferred from reviewed computational analysis /// 0008361 // regulation of cell size // inferred from reviewed computational analysis /// 0009658 // chloroplast organization // inferred…	0005737 // cytoplasm // inferred from electronic annotation /// 0005739 // mitochondrion // inferred from direct assay /// 0005739 // mitochondrion // inferred from electronic annotation /// 0009507 // chloroplast // inferred from direct assay /// 0009534 // chloroplast thylakoid // inferred from direct assay /// 0009570 // chloroplast stroma // inferred from direct assay /// 0009941 // chloropla…	0004047 // aminomethyltransferase activity // inferred from electronic annotation /// 0004047 // aminomethyltransferase activity // inferred from sequence or structural similarity /// 0008483 // transaminase activity // inferred from electronic annotation /// 0016740 // transferase activity // inferred from electronic annotation	---	"IPR006222 // Glycine cleavage T-protein, N-terminal // 4.8E-80 /// IPR013977 // Glycine cleavage T-protein, C-terminal barrel // 1.7E-35"	---	---	This probe set was annotated using the Matching Probes based pipeline to a Entrez Gene identifier using 8 transcripts. // false // Matching Probes // A	"AT1G11860.1(11),AT1G11860.2(11),AT1G11860.3(11),AY125509(11),BT006361(11),NM_001198040(11),NM_101057(11),NM_179315(11)"	"At1g11860 // 68414.t01214 aminomethyltransferase, putative similar to aminomethyltransferase, mitochondrial precursor SP:O49849 from [Flaveria anomala] // tigr // 11 // --- /// AT1G11860.1 // cdna:known chromosome:TAIR10:1:4001280:4003442:1 gene:AT1G11860 transcript:AT1G11860.1 // ensembl // 11 // --- /// AT1G11860.2 // cdna:known chromosome:TAIR10:1:4001295:4003442:1 gene:AT1G11860 transcript:A…	---
At1g12000	264386_at	---	---	ns	ns	0.4741	0.4353	" putative pyrophosphate-fructose-6-phosphate 1-phosphotransferase similar to pyrophosphate-dependent phosphofuctokinase beta subunit gb|Z32850 from Ricinus communis. ESTs gb|N65773, gb|N64925 and gb|F15232 come from this gene "	Arabidopsis ATH1-121501 Genome Array	Exemplar sequence	Affymetrix Proprietary Database	At1g12000	---	At.21087	November 2010 (TAIR tair10) /// June 2009 (TAIR 9)	Chr1:4050158-4053727 (-) // 100.0 //	---	full length	AT1G12000	837752	Q8W4M5	---	---	NP_172664	NM_101072	---	AT1G12000	---	---	---	---	0006084 // acetyl-CoA metabolic process // inferred from reviewed computational analysis /// 0006085 // acetyl-CoA biosynthetic process // inferred from reviewed computational analysis /// 0006096 // glycolysis // inferred from electronic annotation /// 0006096 // glycolysis // inferred from sequence or structural similarity /// 0006342 // chromatin silencing // inferred from reviewed computation…	"0005618 // cell wall // inferred from direct assay /// 0005829 // cytosol // inferred from direct assay /// 0005945 // 6-phosphofructokinase complex // inferred from electronic annotation /// 0010318 // pyrophosphate-dependent phosphofructokinase complex, beta-subunit complex // inferred from sequence or structural similarity /// 0016020 // membrane // inferred from direct assay"	0003872 // 6-phosphofructokinase activity // inferred from electronic annotation /// 0005524 // ATP binding // inferred from electronic annotation /// 0016301 // kinase activity // inferred from electronic annotation /// 0016740 // transferase activity // inferred from electronic annotation /// 0047334 // diphosphate-fructose-6-phosphate 1-phosphotransferase activity // inferred from electronic a…	---	IPR000023 // Phosphofructokinase domain // 1.0E-8	---	---	This probe set was annotated using the Matching Probes based pipeline to a Entrez Gene identifier using 4 transcripts. // false // Matching Probes // A	"AT1G12000.1(11),AY062473(11),AY093260(11),NM_101072(11)"	"At1g12000 // 68414.t01231 pyrophosphate--fructose-6-phosphate 1-phosphotransferase beta subunit, putative / pyrophosphate-dependent 6-phosphofructose-1-kinase, putative strong similarity to SP|Q41141 Pyrophosphate--fructose 6-phosphate 1-phosphotransferase beta subunit (EC 2.7.1.90) (PFP) ((PPI-PFK) {Ricinus communis}; contains Pfam profile PF00365: Phosphofructokinase // tigr // 10 // --- /// A…	FGENESH00000000428 // ensembl // 8 // Cross Hyb Matching Probes
At1g12080	264342_at	---	---	ns	ns	ns	0.3522	unknown protein ; supported by full-length cDNA: Ceres: 270281.	Arabidopsis ATH1-121501 Genome Array	Exemplar sequence	Affymetrix Proprietary Database	At1g12080	---	At.43537	November 2010 (TAIR tair10) /// June 2009 (TAIR 9)	Chr1:4084288-4084888 (+) // 100.0 //	---	full length	AT1G12080	837760	O65370 /// Q8LC93	---	---	NP_563898 /// NP_849650	NM_101080 /// NM_179319	---	AT1G12080	---	---	---	---	0006084 // acetyl-CoA metabolic process // inferred from reviewed computational analysis /// 0016126 // sterol biosynthetic process // inferred from reviewed computational analysis /// 0016132 // brassinosteroid biosynthetic process // inferred from reviewed computational analysis	---	---	---	---	---	---	This probe set was annotated using the Matching Probes based pipeline to a Entrez Gene identifier using 6 transcripts. // false // Matching Probes // A	"AT1G12080.1(11),AT1G12080.2(11),AY140106(11),BT006536(11),NM_101080(11),NM_179319(11)"	"At1g12080 // 68414.t01240 expressed protein // tigr // 10 // --- /// AT1G12080.1 // cdna:known chromosome:TAIR10:1:4084162:4085036:1 gene:AT1G12080 transcript:AT1G12080.1 // ensembl // 11 // --- /// AT1G12080.2 // cdna:known chromosome:TAIR10:1:4084162:4085045:1 gene:AT1G12080 transcript:AT1G12080.2 // ensembl // 11 // --- /// AY140106 // Arabidopsis thaliana expressed protein (At1g12080) mRNA, …	---
At1g12110	264348_at	NRT1.1; nitrate transmembrane transporter/ transporter	NRT1.1	ns	ns	0.4267	ns	putative NPK1-related protein kinase 2 similar to nitrate chlorate transporter GB:Q05085 from (Arabidopsis thaliana); supported by cDNA: gi_166667_gb_L10357.1_ATHCHL1A	Arabidopsis ATH1-121501 Genome Array	Exemplar sequence	Affymetrix Proprietary Database	At1g12110	---	At.19624	November 2010 (TAIR tair10) /// June 2009 (TAIR 9)	Chr1:4105340-4109290 (+) // 100.0 //	---	full length	AT1G12110	837763	Q05085	---	---	NP_563899	NM_101083	---	AT1G12110	---	---	---	---	0006810 // transport // inferred from electronic annotation /// 0006857 // oligopeptide transport // inferred from electronic annotation /// 0009414 // response to water deprivation // inferred from mutant phenotype /// 0009635 // response to herbicide // inferred from electronic annotation /// 0009734 // auxin mediated signaling pathway // inferred from electronic annotation /// 0010167 // respo…	0005886 // plasma membrane // inferred from direct assay /// 0016020 // membrane // inferred from electronic annotation /// 0016021 // integral to membrane // inferred from electronic annotation	0005215 // transporter activity // inferred from electronic annotation /// 0005215 // transporter activity // inferred from sequence or structural similarity /// 0005515 // protein binding // inferred from physical interaction /// 0015112 // nitrate transmembrane transporter activity // inferred from mutant phenotype /// 0015293 // symporter activity // inferred from electronic annotation	---	IPR000109 // Proton-dependent oligopeptide transporter family // 4.6E-173	---	---	This probe set was annotated using the Matching Probes based pipeline to a Entrez Gene identifier using 6 transcripts. // false // Matching Probes // A	"AK317498(11),AT1G12110.1(11),BT002016(11),BT008783(11),L10357(11),NM_101083(11)"	"AK317498 // Arabidopsis thaliana AT1G12110 mRNA, complete cds, clone: RAFL23-13-I03. // gb // 11 // --- /// At1g12110 // 68414.t01245 nitrate/chlorate transporter (NRT1.1) (CHL1) identical to nitrate/chlorate transporter SP:Q05085 from [Arabidopsis thaliana]; contains Pfam profile: PF00854 POT family // tigr // 11 // --- /// AT1G12110.1 // cdna:known chromosome:TAIR10:1:4105233:4109545:1 gene:AT…	---
At1g12200	261023_at	---	---	ns	ns	ns	2.3718	unknown protein similar to unknown protein GB:AAF34848 GI:6997186 from [Arabidopsis thaliana]	Arabidopsis ATH1-121501 Genome Array	Exemplar sequence	Affymetrix Proprietary Database	At1g12200	---	At.42086	November 2010 (TAIR tair10) /// June 2009 (TAIR 9)	Chr1:4137626-4139835 (+) // 100.0 //	---	full length	AT1G12200	837773	Q9FWW9	---	---	NP_172684	NM_101092	---	AT1G12200	---	---	---	---	0050832 // defense response to fungus // inferred from expression pattern /// 0055114 // oxidation-reduction process // inferred from electronic annotation	---	"0004497 // monooxygenase activity // inferred from sequence or structural similarity /// 0004497 // monooxygenase activity // inferred from electronic annotation /// 0004499 // N,N-dimethylaniline monooxygenase activity // inferred from electronic annotation /// 0016491 // oxidoreductase activity // inferred from electronic annotation /// 0050660 // flavin adenine dinucleotide binding // inferre…	---	IPR006076 // FAD dependent oxidoreductase // 4.9E-5 /// IPR020946 // Flavin monooxygenase-like // 1.4E-16	---	---	This probe set was annotated using the Matching Probes based pipeline to a Entrez Gene identifier using 4 transcripts. // false // Matching Probes // A	"AT1G12200.1(11),AY091080(11),AY133791(11),NM_101092(11)"	"At1g12200 // 68414.t01255 flavin-containing monooxygenase family protein / FMO family protein low similarity to FMO2 from Homo sapiens [SP|Q99518]; contains Pfam profile: PF00743 Flavin-binding monooxygenase-like // tigr // 11 // --- /// AT1G12200.1 // cdna:known chromosome:TAIR10:1:4137533:4140028:1 gene:AT1G12200 transcript:AT1G12200.1 // ensembl // 11 // --- /// AY091080 // Arabidopsis thalia…	BX814502 // gb_htc // 3 // Cross Hyb Matching Probes
At1g12290	259534_at	---	---	ns	0.4431	ns	4.6477	hypothetical protein	Arabidopsis ATH1-121501 Genome Array	Exemplar sequence	Affymetrix Proprietary Database	At1g12290	---	At.42082	November 2010 (TAIR tair10) /// June 2009 (TAIR 9)	Chr1:4178592-4181247 (-) // 100.0 //	---	full length	AT1G12290	837783	P60839	---	---	NP_001154329 /// NP_172693	NM_001160857 /// NM_101101	---	AT1G12290	---	---	---	---	0006499 // N-terminal protein myristoylation // inferred from reviewed computational analysis /// 0006952 // defense response // inferred from electronic annotation /// 0006952 // defense response // inferred from sequence or structural similarity	---	0000166 // nucleotide binding // inferred from electronic annotation /// 0005524 // ATP binding // inferred from electronic annotation /// 0043531 // ADP binding // inferred from electronic annotation	---	IPR001611 // Leucine-rich repeat // 1.1 /// IPR001611 // Leucine-rich repeat // 0.3 /// IPR001611 // Leucine-rich repeat // 1.1 /// IPR001611 // Leucine-rich repeat // 0.3 /// IPR002182 // NB-ARC // 1.6E-111 /// IPR002182 // NB-ARC // 1.6E-111	---	---	This probe set was annotated using the Matching Probes based pipeline to a Entrez Gene identifier using 4 transcripts. // false // Matching Probes // A	"AT1G12290.1(11),AT1G12290.2(11),NM_001160857(11),NM_101101(11)"	"At1g12290 // 68414.t01264 disease resistance protein (CC-NBS-LRR class), putative domain signature CC-NBS-LRR exists, suggestive of a disease resistance protein. // tigr // 11 // --- /// AT1G12290.1 // cdna:known chromosome:TAIR10:1:4178359:4181247:-1 gene:AT1G12290 transcript:AT1G12290.1 // ensembl // 11 // --- /// AT1G12290.2 // cdna:known chromosome:TAIR10:1:4178359:4182593:-1 gene:AT1G12290 …	---
At1g12320	259520_at	---	---	ns	ns	ns	2.5307	hypothetical protein	Arabidopsis ATH1-121501 Genome Array	Exemplar sequence	Affymetrix Proprietary Database	At1g12320	---	At.27196	November 2010 (TAIR tair10) /// June 2009 (TAIR 9)	Chr1:4189423-4190209 (+) // 100.0 //	---	full length	AT1G12320	837786	Q9LNB3	---	---	NP_172696	NM_101104	---	AT1G12320	---	---	---	---	---	---	---	---	IPR009902 // Protein of unknown function DUF1442 // 4.3E-161	---	---	This probe set was annotated using the Matching Probes based pipeline to a Entrez Gene identifier using 4 transcripts. // false // Matching Probes // A	"AT1G12320.1(11),AY063798(11),AY117198(11),NM_101104(11)"	"At1g12320 // 68414.t01267 expressed protein // tigr // 11 // --- /// AT1G12320.1 // cdna:known chromosome:TAIR10:1:4189355:4190342:1 gene:AT1G12320 transcript:AT1G12320.1 // ensembl // 11 // --- /// AY063798 // Arabidopsis thaliana unknown protein (At1g12320) mRNA, complete cds. // gb // 11 // --- /// AY117198 // Arabidopsis thaliana unknown protein (At1g12320) mRNA, complete cds. // gb // 11 //…	---
At1g12330	259528_at	---	---	ns	ns	ns	0.4927	hypothetical protein	Arabidopsis ATH1-121501 Genome Array	Exemplar sequence	Affymetrix Proprietary Database	At1g12330	---	At.42080	November 2010 (TAIR tair10) /// June 2009 (TAIR 9)	Chr1:4194672-4196627 (+) // 100.0 //	---	full length	AT1G12330	837787	Q56YX5 /// Q9LNB2	---	---	NP_172697	NM_101105	---	AT1G12330	---	---	---	---	---	---	---	---	---	---	---	This probe set was annotated using the Matching Probes based pipeline to a Entrez Gene identifier using 2 transcripts. // false // Matching Probes // A	"AT1G12330.1(10),NM_101105(10)"	"At1g12330 // 68414.t01268 expressed protein // tigr // 10 // --- /// AT1G12330.1 // cdna:known chromosome:TAIR10:1:4194658:4196749:1 gene:AT1G12330 transcript:AT1G12330.1 // ensembl // 10 // --- /// NM_101105 // Arabidopsis thaliana uncharacterized protein (AT1G12330) mRNA, complete cds. // refseq // 10 // ---"	FGENESH00000015575 // ensembl // 8 // Cross Hyb Matching Probes
At1g12360	259512_at	KEU (keule); protein transporter	KEU	ns	ns	ns	2.1684	hypothetical protein ; supported by cDNA: gi_12659317_gb_AF331066.1_AF331066	Arabidopsis ATH1-121501 Genome Array	Exemplar sequence	Affymetrix Proprietary Database	At1g12360	---	At.70097	November 2010 (TAIR tair10) /// June 2009 (TAIR 9)	Chr1:4201171-4206144 (+) // 100.0 //	---	full length	AT1G12360	837791	Q9C5X3	---	---	NP_563905	NM_101108	---	AT1G12360	---	---	---	---	0000910 // cytokinesis // inferred from reviewed computational analysis /// 0006623 // protein targeting to vacuole // inferred from reviewed computational analysis /// 0006810 // transport // inferred from electronic annotation /// 0006904 // vesicle docking involved in exocytosis // inferred from electronic annotation /// 0006944 // cellular membrane fusion // inferred from reviewed computation…	0000300 // peripheral to membrane of membrane fraction // inferred from direct assay /// 0005737 // cytoplasm // inferred from electronic annotation /// 0005773 // vacuole // inferred from direct assay /// 0005829 // cytosol // inferred from direct assay /// 0005886 // plasma membrane // inferred from direct assay /// 0016020 // membrane // inferred from electronic annotation	0005515 // protein binding // inferred from physical interaction /// 0008565 // protein transporter activity // inferred from sequence or structural similarity	---	IPR001619 // Sec1-like protein // 3.1E-73	---	---	This probe set was annotated using the Matching Probes based pipeline to a Entrez Gene identifier using 2 transcripts. // false // Matching Probes // A	"AT1G12360.1(11),NM_101108(11)"	"AF331066 // Arabidopsis thaliana KEULE mRNA, complete cds. // gb // 11 // --- /// At1g12360 // 68414.t01271 cytokinesis-related Sec1 protein (KEULE) similar to cytokinesis-related Sec1 protein KEULE [Arabidopsis thaliana] gi|12659318|gb|AAK01291; contains Pfam domain, PF00995: Sec1 family // tigr // 11 // --- /// AT1G12360.1 // cdna:known chromosome:TAIR10:1:4200876:4206404:1 gene:AT1G12360 tran…	---
At1g12370	259537_at	PHR1 (PHOTOLYASE 1); DNA photolyase	PHR1	ns	ns	ns	0.4921	hypothetical protein ; supported by cDNA: gi_14334575_gb_AY034961.1_	Arabidopsis ATH1-121501 Genome Array	Exemplar sequence	Affymetrix Proprietary Database	At1g12370	---	At.19160	November 2010 (TAIR tair10) /// June 2009 (TAIR 9)	Chr1:4206499-4208842 (-) // 100.0 //	---	full length	AT1G12370	837792	Q9SB00	---	---	NP_563906 /// NP_849651	NM_101109 /// NM_179320	---	AT1G12370	---	---	---	---	0000719 // photoreactive repair // inferred from mutant phenotype /// 0006281 // DNA repair // inferred from electronic annotation /// 0006974 // response to DNA damage stimulus // inferred from electronic annotation /// 0009650 // UV protection // inferred from mutant phenotype	0005634 // nucleus // inferred from electronic annotation	0000166 // nucleotide binding // inferred from electronic annotation /// 0003677 // DNA binding // inferred from electronic annotation /// 0003904 // deoxyribodipyrimidine photo-lyase activity // inferred from electronic annotation /// 0003913 // DNA photolyase activity // inferred from direct assay /// 0003913 // DNA photolyase activity // inferred from electronic annotation /// 0016829 // lyase…	---	"IPR005101 // DNA photolyase, FAD-binding/Cryptochrome, C-terminal // 1.5E-74 /// IPR005101 // DNA photolyase, FAD-binding/Cryptochrome, C-terminal // 3.4E-84 /// IPR006050 // DNA photolyase, N-terminal // 4.8E-67"	---	---	This probe set was annotated using the Matching Probes based pipeline to a Entrez Gene identifier using 6 transcripts. // false // Matching Probes // A	"AT1G12370.1(11),AT1G12370.2(11),AY034961(9),AY113909(9),NM_101109(11),NM_179320(11)"	"AF053365 // Arabidopsis thaliana type II CPD photolyase PHR1 (PHR1) mRNA, complete cds. // gb // 10 // --- /// At1g12370 // 68414.t01272 type II CPD photolyase PHR1 (PHR1) nearly identical to type II CPD photolyase PHR1 [Arabidopsis thaliana] GI:2984707; similar to class II DNA photolyase (GI:5081541) [Chlamydomonas reinhardtii]; supporting cDNA gi|2984706|gb|AF053365.1|AF053365 // tigr // 10 //…	---
At1g12460	259531_at	---	---	ns	ns	0.4668	0.4587	hypothetical protein	Arabidopsis ATH1-121501 Genome Array	Exemplar sequence	Affymetrix Proprietary Database	At1g12460	---	At.42074	November 2010 (TAIR tair10) /// June 2009 (TAIR 9)	Chr1:4247702-4250444 (+) // 100.0 //	---	full length	AT1G12460	837803	C0LGE4	---	---	NP_172708	NM_101118	---	AT1G12460	---	---	---	---	0002237 // response to molecule of bacterial origin // inferred from reviewed computational analysis /// 0006468 // protein phosphorylation // inferred from electronic annotation /// 0006468 // protein phosphorylation // inferred from sequence or structural similarity /// 0007165 // signal transduction // inferred from reviewed computational analysis /// 0007169 // transmembrane receptor protein …	0005886 // plasma membrane // inferred from direct assay /// 0005886 // plasma membrane // inferred from electronic annotation /// 0016020 // membrane // inferred from electronic annotation /// 0016021 // integral to membrane // inferred from electronic annotation	"0000166 // nucleotide binding // inferred from electronic annotation /// 0004672 // protein kinase activity // inferred from electronic annotation /// 0004674 // protein serine/threonine kinase activity // inferred from sequence or structural similarity /// 0004674 // protein serine/threonine kinase activity // inferred from electronic annotation /// 0004872 // receptor activity // inferred from…	---	"IPR001245 // Serine-threonine/tyrosine-protein kinase catalytic domain // 1.1E-15 /// IPR001611 // Leucine-rich repeat // 0.044 /// IPR001611 // Leucine-rich repeat // 1.8 /// IPR001611 // Leucine-rich repeat // 0.47 /// IPR001611 // Leucine-rich repeat // 0.046 /// IPR001611 // Leucine-rich repeat // 0.067 /// IPR013210 // Leucine-rich repeat-containing N-terminal, type 2 // 1.3E-10"	---	---	This probe set was annotated using the Matching Probes based pipeline to a Entrez Gene identifier using 2 transcripts. // false // Matching Probes // A	"AT1G12460.1(11),NM_101118(11)"	"At1g12460 // 68414.t01281 leucine-rich repeat transmembrane protein kinase, putative // tigr // 11 // --- /// AT1G12460.1 // cdna:known chromosome:TAIR10:1:4247249:4250630:1 gene:AT1G12460 transcript:AT1G12460.1 // ensembl // 11 // --- /// BT002951 // Arabidopsis thaliana clone RAFL15-05-K09 (R20323) putative leucine-rich repeat transmembrane protein kinase (At1g12460) mRNA, complete cds. // gb …	---
At1g12500	259523_at	---	---	ns	ns	ns	0.4269	hypothetical protein	Arabidopsis ATH1-121501 Genome Array	Exemplar sequence	Affymetrix Proprietary Database	At1g12500	---	At.15269	November 2010 (TAIR tair10) /// June 2009 (TAIR 9)	Chr1:4263541-4264957 (-) // 100.0 //	---	full length	AT1G12500	837807	Q9LDH3	---	---	NP_172712	NM_101122	---	AT1G12500	---	---	---	---	0006810 // transport // inferred from electronic annotation /// 0008643 // carbohydrate transport // inferred from electronic annotation /// 0009832 // plant-type cell wall biogenesis // inferred from reviewed computational analysis /// 0016049 // cell growth // inferred from reviewed computational analysis /// 0030243 // cellulose metabolic process // inferred from reviewed computational analysis	0016020 // membrane // inferred from electronic annotation /// 0016021 // integral to membrane // inferred from electronic annotation	0008514 // organic anion transmembrane transporter activity // inferred from sequence or structural similarity	---	IPR004853 // Domain of unknown function DUF250 // 2.3E-48 /// IPR013657 // UAA transporter // 4.6E-6	---	---	This probe set was annotated using the Matching Probes based pipeline to a Entrez Gene identifier using 3 transcripts. // false // Matching Probes // A	"AK117247(11),AT1G12500.1(11),NM_101122(11)"	"AK117247 // Arabidopsis thaliana At1g12500 mRNA for unknown protein, complete cds, clone: RAFL16-79-N18. // gb // 11 // --- /// At1g12500 // 68414.t01288 phosphate translocator-related low similarity to glucose-6-phosphate/phosphate-translocator precursor [Zea mays] GI:2997589, phosphoenolpyruvate/phosphate translocator precursor [Mesembryanthemum crystallinum] GI:9295275, SP|P21727|CPTR_PEA Tri…	BX816077 // gb_htc // 7 // Cross Hyb Matching Probes
At1g12710	255931_at	AtPP2-A12 (Phloem protein 2-A12); carbohydrate binding	AtPP2-A12	ns	ns	ns	2.1142	hypothetical protein similar to putative phloem-specific lectin GI:3894166 from [Arabidopsis thaliana]	Arabidopsis ATH1-121501 Genome Array	Exemplar sequence	Affymetrix Proprietary Database	At1g12710	---	At.42062	November 2010 (TAIR tair10) /// June 2009 (TAIR 9)	Chr1:4326979-4328324 (-) // 100.0 //	---	full length	AT1G12710	837826	Q9LN77	---	---	NP_172731	NM_101141	---	AT1G12710	---	---	---	---	---	---	0030246 // carbohydrate binding // inferred from sequence or structural similarity	---	"IPR001810 // F-box domain, cyclin-like // 1.9E-5"	---	---	This probe set was annotated using the Matching Probes based pipeline to a Entrez Gene identifier using 4 transcripts. // false // Matching Probes // A	"AK117662(11),AT1G12710.1(11),BT005109(11),NM_101141(11)"	"AK117662 // Arabidopsis thaliana At1g12710 mRNA for unknown protein, complete cds, clone: RAFL17-32-H22. // gb // 11 // --- /// At1g12710 // 68414.t01315 F-box family protein / SKP1 interacting partner 3-related contains Pfam profile PF00646: F-box domain // tigr // 10 // --- /// AT1G12710.1 // cdna:known chromosome:TAIR10:1:4326739:4328481:-1 gene:AT1G12710 transcript:AT1G12710.1 // ensembl // …	FGENESH00000009432 // ensembl // 6 // Cross Hyb Matching Probes
At1g12780	261211_at	UGE1 (UDP-D-glucose/UDP-D-galactose 4-epimerase 1); UDP-glucose 4-epimerase/ protein dimerization	UGE1	ns	ns	2.3074	ns	" uridine diphosphate glucose epimerase identical to GB:CAA90941 from [Arabidopsis thaliana] (Arch. Biochem. Biophys. 327 (1), 27-34 (1996)); supported by cDNA: gi_15809879_gb_AY054207.1_ "	Arabidopsis ATH1-121501 Genome Array	Exemplar sequence	Affymetrix Proprietary Database	At1g12780	---	At.20506	November 2010 (TAIR tair10) /// June 2009 (TAIR 9)	Chr1:4356123-4358120 (-) // 100.0 //	---	full length	AT1G12780	837834	B9DI57 /// Q42605	---	---	NP_172738	NM_101148	---	AT1G12780	---	---	---	---	0005975 // carbohydrate metabolic process // inferred from electronic annotation /// 0006012 // galactose metabolic process // inferred from electronic annotation /// 0006950 // response to stress // inferred from mutant phenotype /// 0044237 // cellular metabolic process // inferred from electronic annotation /// 0046369 // galactose biosynthetic process // inferred from direct assay	0005829 // cytosol // inferred from direct assay /// 0005829 // cytosol // traceable author statement /// 0005886 // plasma membrane // inferred from direct assay	"0000166 // nucleotide binding // inferred from electronic annotation /// 0003824 // catalytic activity // inferred from electronic annotation /// 0003978 // UDP-glucose 4-epimerase activity // inferred from direct assay /// 0003978 // UDP-glucose 4-epimerase activity // inferred from electronic annotation /// 0003978 // UDP-glucose 4-epimerase activity // inferred from genetic interaction /// 00…	---	"IPR001509 // NAD-dependent epimerase/dehydratase // 7.0E-65 /// IPR002198 // Short-chain dehydrogenase/reductase SDR // 0.0029 /// IPR002225 // 3-beta hydroxysteroid dehydrogenase/isomerase // 4.0E-5 /// IPR003869 // Polysaccharide biosynthesis protein CapD-like // 0.0012 /// IPR005913 // dTDP-4-dehydrorhamnose reductase // 3.7E-4 /// IPR013120 // Male sterility, NAD-binding // 4.2E-4"	---	---	This probe set was annotated using the Matching Probes based pipeline to a Entrez Gene identifier using 6 transcripts. // false // Matching Probes // A	"AF334724(11),AT1G12780.1(11),AY054207(11),AY120709(11),BT000032(11),NM_101148(11)"	"AF334724 // Arabidopsis thaliana clone C00128 (e) putative uridine diphosphate glucose epimerase (At1g12780) mRNA, complete cds. // gb // 11 // --- /// At1g12780 // 68414.t01324 UDP-glucose 4-epimerase / UDP-galactose 4-epimerase / Galactowaldenase identical to SP|Q42605 [GB:CAA90941] from [Arabidopsis thaliana] (Arch. Biochem. Biophys. 327 (1), 27-34 (1996)) // tigr // 11 // --- /// AT1G12780.1…	---
At1g12800	261206_at	---	---	ns	ns	0.4448	ns	" heat shock factor protein hsf8, putative predicted by genemark.hmm; supported by cDNA: gi_15028376_gb_AY045991.1_ "	Arabidopsis ATH1-121501 Genome Array	Exemplar sequence	Affymetrix Proprietary Database	At1g12800	---	At.25318	November 2010 (TAIR tair10) /// June 2009 (TAIR 9)	Chr1:4361777-4365189 (-) // 100.0 //	---	full length	AT1G12800	837836	B9DI42 /// Q570M2 /// Q94AJ9	---	---	NP_172740	NM_101150	---	AT1G12800	---	---	---	---	"0006098 // pentose-phosphate shunt // inferred from reviewed computational analysis /// 0006655 // phosphatidylglycerol biosynthetic process // inferred from reviewed computational analysis /// 0006950 // response to stress // inferred from electronic annotation /// 0009073 // aromatic amino acid family biosynthetic process // inferred from reviewed computational analysis /// 0009902 // chloropl…	0009507 // chloroplast // inferred from direct assay	0003723 // RNA binding // inferred from electronic annotation /// 0003723 // RNA binding // inferred from sequence or structural similarity	---	"IPR003029 // Ribosomal protein S1, RNA-binding domain // 2.4E-14"	---	---	This probe set was annotated using the Matching Probes based pipeline to a Entrez Gene identifier using 4 transcripts. // false // Matching Probes // A	"AT1G12800.1(11),AY045991(11),BT001968(11),NM_101150(11)"	"AT1G12800.1 // cdna:known chromosome:TAIR10:1:4361551:4365331:-1 gene:AT1G12800 transcript:AT1G12800.1 // ensembl // 11 // --- /// AY045991 // Arabidopsis thaliana putative heat shock factor protein hsf8 (At1g12800) mRNA, complete cds. // gb // 11 // --- /// BT001968 // Arabidopsis thaliana clone U10367 putative heat shock factor protein hsf8 (At1g12800) mRNA, complete cds. // gb // 11 // --- //…	At1g12800 // tigr // 8 // Cross Hyb Matching Probes
At1g12845	261203_at	---	---	ns	4.542	2.2159	0.4872	Expressed protein ; supported by full-length cDNA: Ceres: 13526.	Arabidopsis ATH1-121501 Genome Array	Exemplar sequence	Affymetrix Proprietary Database	At1g12845	---	At.49444	November 2010 (TAIR tair10) /// June 2009 (TAIR 9)	Chr1:4379022-4379382 (-) // 100.0 //	---	full length	AT1G12845	837841	Q0IGM1 /// Q8LEX5	---	---	NP_563917	NM_101155	---	AT1G12845	---	---	---	---	---	---	---	---	---	---	---	This probe set was annotated using the Matching Probes based pipeline to a Entrez Gene identifier using 3 transcripts. // false // Matching Probes // A	"AT1G12845.1(11),BT028899(11),NM_101155(11)"	"At1g12845 // 68414.t01332 expressed protein // tigr // 11 // --- /// AT1G12845.1 // cdna:known chromosome:TAIR10:1:4378939:4379516:-1 gene:AT1G12845 transcript:AT1G12845.1 // ensembl // 11 // --- /// AY085169 // Arabidopsis thaliana clone 13526 mRNA, complete sequence. // gb // 9 // --- /// BT028899 // Arabidopsis thaliana unknown protein (At1g12845) mRNA, complete cds. // gb // 11 // --- /// FG…	---
At1g12860	261196_at	SCRM2 (SCREAM 2); DNA binding / transcription factor	SCRM2	ns	ns	ns	0.3375	unknown protein	Arabidopsis ATH1-121501 Genome Array	Exemplar sequence	Affymetrix Proprietary Database	At1g12860	---	At.42057	November 2010 (TAIR tair10) /// June 2009 (TAIR 9)	Chr1:4382222-4386392 (+) // 100.0 //	---	full length	AT1G12860	837843	Q9LPW3	---	---	NP_172746	NM_101157	---	AT1G12860	---	---	---	---	"0006351 // transcription, DNA-dependent // inferred from electronic annotation /// 0006355 // regulation of transcription, DNA-dependent // traceable author statement /// 0006355 // regulation of transcription, DNA-dependent // inferred from electronic annotation /// 0007275 // multicellular organismal development // inferred from electronic annotation /// 0010103 // stomatal complex morphogenes…	0005634 // nucleus // inferred from electronic annotation	0003677 // DNA binding // inferred from sequence or structural similarity /// 0003677 // DNA binding // inferred from electronic annotation /// 0003700 // sequence-specific DNA binding transcription factor activity // inferred from sequence or structural similarity	---	---	---	---	This probe set was annotated using the Matching Probes based pipeline to a Entrez Gene identifier using 5 transcripts. // false // Matching Probes // A	"AK118011(11),AT1G12860.1(11),BT005377(11),EU369670(11),NM_101157(11)"	"AF488572 // Arabidopsis thaliana clone bHLH033 putative bHLH transcription factor mRNA, partial sequence. // gb // 10 // --- /// AK118011 // Arabidopsis thaliana At1g12860 mRNA for putative bHLH transcription factor (bHLH033), complete cds, clone: RAFL19-21-N13. // gb // 11 // --- /// At1g12860 // 68414.t01334 basic helix-loop-helix (bHLH) family protein / F-box family protein contains Pfam prof…	---
[truncated: 3,697 more rows]
